# Supplementary material for: 7-Chloro-5-methyl-2-phenyl­pyrazolo­[1,5-a]pyrimidine
Source: Acta Crystallogr Sect E Struct Rep Online. 2013 Apr 17;69(Pt 5):o749. doi: 10.1107/S1600536813009896 (PMC3648278; doi:10.1107/S1600536813009896)
Supplement: Supplementary file 1 [file e-69-0o749-sup1.cif]

##############################################################################
#                                                                            #
# This CIF contains the data in a paper accepted for publication in          #
# Acta Crystallographica Section E. It conforms to the requirements of       #
# Notes for Authors for Acta Crystallographica Section E, and has been       #
# peer reviewed under the auspices of the IUCr Commission on Journals.       #
#                                                                            #
# Full details of the Crystallographic Information File format               #
# are given in the paper "The Crystallographic Information File (CIF):       #
# a New Standard Archive File for Crystallography" by S. R. Hall, F. H.      #
# Allen and I. D. Brown [Acta Cryst. (1991), A47, 655-685].                  #
#                                                                            #
# The current version of the core CIF dictionary is obtainable from          #
# ftp://ftp.iucr.org/pub/cif_core.dic.                                       #
#                                                                            #
# Software is freely available for graphical display of the structure(s)     #
# in this CIF. For information consult the CIF software page                 #
# http://www.iucr.org/resources/cif/software.                                #
#                                                                            #
# This file may be used for bona fide research purposes within the           #
# scientific community so long as proper attribution is given to the journal # 
# article from which it was obtained.                                        #
#                                                                            #
##############################################################################
data_I
_audit_creation_method     SHELXL-97
_chemical_name_systematic
;
7-Chloro-5-methyl-2-phenylpyrazolo[1,5-<i>a</i>]pyrimidine
;
_chemical_name_common     ?
_chemical_formula_moiety     'C13 H10 Cl N3'
_chemical_formula_sum     'C13 H10 Cl N3'
_chemical_formula_iupac     'C13 H10 Cl N3'
_chemical_formula_weight     243.69
_chemical_melting_point     ?
_symmetry_cell_setting     monoclinic
_symmetry_space_group_name_H-M     'P 21/n'
_symmetry_space_group_name_Hall     '-P 2yn'
loop_
    _symmetry_equiv_pos_as_xyz
    'x, y, z'
    '-x+1/2, y+1/2, -z+1/2'
    '-x, -y, -z'
    'x-1/2, -y-1/2, z-1/2'
_cell_length_a     6.5993(2)
_cell_length_b     12.6166(4)
_cell_length_c     13.8702(5)
_cell_angle_alpha     90.00
_cell_angle_beta     100.131(2)
_cell_angle_gamma     90.00
_cell_volume     1136.84(6)
_cell_formula_units_Z     4
_cell_measurement_reflns_used     2925
_cell_measurement_theta_min     2.98
_cell_measurement_theta_max     28.69
_cell_measurement_temperature     296(2)
_exptl_crystal_description     block
_exptl_crystal_colour     colourless
_exptl_crystal_size_max     0.41
_exptl_crystal_size_mid     0.32
_exptl_crystal_size_min     0.21
_exptl_crystal_density_diffrn     1.418
_exptl_crystal_density_meas     ?
_exptl_crystal_density_method     'not measured'
_exptl_crystal_F_000     504
_exptl_absorpt_coefficient_mu     0.311
_exptl_absorpt_correction_type     ?
_exptl_absorpt_process_details     ?
_exptl_absorpt_correction_T_min     ?
_exptl_absorpt_correction_T_max     ?
_exptl_special_details     ?
_diffrn_ambient_temperature     296(2)
_diffrn_radiation_type     MoK\a
_diffrn_radiation_wavelength     0.71073
_diffrn_radiation_source     'fine-focus sealed tube'
_diffrn_radiation_monochromator     graphite
_diffrn_measurement_device_type     'Bruker X8 APEXII area-detector'
_diffrn_measurement_method     '\f and \w scans'
_diffrn_reflns_number     16957
_diffrn_reflns_av_R_equivalents     0.0242
_diffrn_reflns_av_sigmaI/netI     0.0157
_diffrn_reflns_theta_min     2.98
_diffrn_reflns_theta_max     28.69
_diffrn_reflns_theta_full     28.69
_diffrn_measured_fraction_theta_max     1.000
_diffrn_measured_fraction_theta_full     1.000
_diffrn_reflns_limit_h_min     -6
_diffrn_reflns_limit_h_max     8
_diffrn_reflns_limit_k_min     -17
_diffrn_reflns_limit_k_max     17
_diffrn_reflns_limit_l_min     -18
_diffrn_reflns_limit_l_max     18
_refine_special_details
;
Refinement of <i>F</i>^2^ against all reflections. The weighted <i>R</i>-factor
<i>wR</i> and goodness of fit <i>S</i> are based on <i>F</i>^2^, conventional
<i>R</i>-factors <i>R</i> are based on <i>F</i>, with <i>F</i> set to zero for
negative <i>F</i>^2^. The threshold expression of <i>F</i>^2^ >
\s(<i>F</i>^2^) is used only for calculating <i>R</i>-factors(gt) <i>etc</i>.
and is not relevant to the choice of reflections for refinement.
<i>R</i>-factors based on <i>F</i>^2^ are statistically about twice as large
as those based on <i>F</i>, and <i>R</i>- factors based on all data will be
even larger.
;
_reflns_number_total     2925
_reflns_number_gt     2521
_reflns_threshold_expression     I>2sigma(I)
_refine_ls_structure_factor_coef     Fsqd
_refine_ls_matrix_type     full
_refine_ls_R_factor_all     0.0412
_refine_ls_R_factor_gt     0.0346
_refine_ls_wR_factor_gt     0.0974
_refine_ls_wR_factor_ref     0.1029
_refine_ls_goodness_of_fit_ref     1.062
_refine_ls_restrained_S_all     1.062
_refine_ls_number_reflns     2925
_refine_ls_number_parameters     154
_refine_ls_number_restraints     0
_refine_ls_hydrogen_treatment     constr
_refine_ls_weighting_scheme     calc
_refine_ls_weighting_details
         'calc w=1/[\s^2^(Fo^2^)+(0.0523P)^2^+0.2738P] where P=(Fo^2^+2Fc^2^)/3'
_atom_sites_solution_hydrogens     geom
_atom_sites_solution_primary     direct
_atom_sites_solution_secondary     difmap
_refine_ls_shift/su_max     0.001
_refine_ls_shift/su_mean     0.000
_refine_diff_density_max     0.230
_refine_diff_density_min     -0.229
_refine_ls_extinction_method     none
_refine_ls_extinction_coef     ?
loop_
    _atom_type_symbol
    _atom_type_description
    _atom_type_scat_dispersion_real
    _atom_type_scat_dispersion_imag
    _atom_type_scat_source
    'C' 'C' 0.0033 0.0016
                         'International Tables Vol C Tables 4.2.6.8 and 6.1.1.4'
    'H' 'H' 0.0000 0.0000
                         'International Tables Vol C Tables 4.2.6.8 and 6.1.1.4'
    'N' 'N' 0.0061 0.0033
                         'International Tables Vol C Tables 4.2.6.8 and 6.1.1.4'
    'Cl' 'Cl' 0.1484 0.1585
                         'International Tables Vol C Tables 4.2.6.8 and 6.1.1.4'
_computing_data_collection     'APEX2 (Bruker, 2009)'
_computing_cell_refinement     'SAINT (Bruker, 2009)'
_computing_data_reduction     'SAINT (Bruker, 2009)'
_computing_structure_solution     'SHELXS97 (Sheldrick, 2008)'
_computing_structure_refinement     'SHELXL97 (Sheldrick, 2008)'
_computing_molecular_graphics     'ORTEP-3 for Windows (Farrugia, 2012)'
_computing_publication_material
                               'PLATON (Spek, 2009) and publCIF (Westrip, 2010)'
loop_
    _atom_site_type_symbol
    _atom_site_label
    _atom_site_fract_x
    _atom_site_fract_y
    _atom_site_fract_z
    _atom_site_U_iso_or_equiv
    _atom_site_adp_type
    _atom_site_calc_flag
    _atom_site_refinement_flags
    _atom_site_occupancy
    _atom_site_symmetry_multiplicity
    _atom_site_disorder_assembly
    _atom_site_disorder_group
    C C1 0.07651(19) 0.69856(10) 0.25074(9) 0.0344(3) Uani d . 1 1 . .
    C C2 -0.0283(2) 0.72024(10) 0.32394(10) 0.0393(3) Uani d . 1 1 . .
    H H2 -0.1459 0.7622 0.3121 0.047 Uiso calc R 1 1 . .
    C C3 0.0426(2) 0.67836(11) 0.41889(10) 0.0420(3) Uani d . 1 1 . .
    C C4 0.3143(2) 0.59912(10) 0.36620(9) 0.0369(3) Uani d . 1 1 . .
    C C5 0.4894(2) 0.54075(11) 0.36126(9) 0.0398(3) Uani d . 1 1 . .
    H H5 0.5708 0.5041 0.4120 0.048 Uiso calc R 1 1 . .
    C C6 0.51851(19) 0.54836(10) 0.26417(9) 0.0349(3) Uani d . 1 1 . .
    C C7 0.68242(19) 0.49912(10) 0.21982(9) 0.0353(3) Uani d . 1 1 . .
    C C8 0.8475(2) 0.44870(11) 0.27861(11) 0.0423(3) Uani d . 1 1 . .
    H H8 0.8546 0.4468 0.3462 0.051 Uiso calc R 1 1 . .
    C C9 1.0010(2) 0.40136(12) 0.23699(13) 0.0502(4) Uani d . 1 1 . .
    H H9 1.1112 0.3684 0.2768 0.060 Uiso calc R 1 1 . .
    C C10 0.9911(2) 0.40282(13) 0.13685(13) 0.0522(4) Uani d . 1 1 . .
    H H10 1.0940 0.3706 0.1092 0.063 Uiso calc R 1 1 . .
    C C11 0.8287(2) 0.45210(13) 0.07785(12) 0.0521(4) Uani d . 1 1 . .
    H H11 0.8215 0.4528 0.0103 0.063 Uiso calc R 1 1 . .
    C C12 0.6755(2) 0.50072(12) 0.11910(11) 0.0448(3) Uani d . 1 1 . .
    H H12 0.5671 0.5347 0.0789 0.054 Uiso calc R 1 1 . .
    C C13 -0.0778(3) 0.69939(16) 0.49944(12) 0.0599(4) Uani d . 1 1 . .
    H H13A -0.1946 0.7430 0.4748 0.090 Uiso calc R 1 1 . .
    H H13B 0.0084 0.7352 0.5525 0.090 Uiso calc R 1 1 . .
    H H13C -0.1239 0.6334 0.5224 0.090 Uiso calc R 1 1 . .
    N N1 0.24981(16) 0.63830(8) 0.27118(7) 0.0332(2) Uani d . 1 1 . .
    N N2 0.37353(16) 0.60790(9) 0.20808(8) 0.0357(2) Uani d . 1 1 . .
    N N3 0.20986(19) 0.61941(10) 0.43971(8) 0.0432(3) Uani d . 1 1 . .
    Cl Cl1 0.00409(5) 0.74223(3) 0.13336(2) 0.04662(13) Uani d . 1 1 . .
loop_
    _atom_site_aniso_label
    _atom_site_aniso_U_11
    _atom_site_aniso_U_22
    _atom_site_aniso_U_33
    _atom_site_aniso_U_12
    _atom_site_aniso_U_13
    _atom_site_aniso_U_23
    C1 0.0348(6) 0.0302(5) 0.0367(6) 0.0020(5) 0.0021(5) 0.0041(5)
    C2 0.0389(7) 0.0361(6) 0.0427(7) 0.0089(5) 0.0061(5) 0.0022(5)
    C3 0.0462(7) 0.0413(7) 0.0385(6) 0.0091(6) 0.0078(5) -0.0005(5)
    C4 0.0393(6) 0.0370(6) 0.0326(6) 0.0047(5) 0.0014(5) 0.0011(5)
    C5 0.0401(7) 0.0423(7) 0.0351(6) 0.0103(5) 0.0012(5) 0.0014(5)
    C6 0.0331(6) 0.0323(6) 0.0382(6) 0.0011(5) 0.0029(5) -0.0004(5)
    C7 0.0318(6) 0.0319(6) 0.0421(6) -0.0016(5) 0.0061(5) -0.0006(5)
    C8 0.0379(7) 0.0412(7) 0.0459(7) 0.0033(5) 0.0021(5) -0.0029(5)
    C9 0.0359(7) 0.0483(8) 0.0647(10) 0.0074(6) 0.0044(6) -0.0021(7)
    C10 0.0412(8) 0.0508(8) 0.0691(10) 0.0031(6) 0.0219(7) -0.0026(7)
    C11 0.0527(8) 0.0576(9) 0.0508(8) 0.0019(7) 0.0224(7) 0.0033(7)
    C12 0.0414(7) 0.0502(8) 0.0436(7) 0.0053(6) 0.0095(6) 0.0043(6)
    C13 0.0659(10) 0.0735(11) 0.0433(8) 0.0281(9) 0.0176(7) 0.0038(7)
    N1 0.0334(5) 0.0318(5) 0.0338(5) 0.0036(4) 0.0042(4) 0.0023(4)
    N2 0.0344(5) 0.0360(5) 0.0368(5) 0.0026(4) 0.0068(4) 0.0024(4)
    N3 0.0479(6) 0.0474(6) 0.0335(5) 0.0130(5) 0.0053(5) 0.0004(5)
    Cl1 0.0463(2) 0.0521(2) 0.04017(19) 0.00949(14) 0.00399(14) 0.01307(13)
_geom_special_details
;
All e.s.d.'s (except the e.s.d. in the dihedral angle between two l.s. planes)
are estimated using the full covariance matrix. The cell e.s.d.'s are taken
into account individually in the estimation of e.s.d.'s in distances, angles
and torsion angles; correlations between e.s.d.'s in cell parameters are only
used when they are defined by crystal symmetry. An approximate (isotropic)
treatment of cell e.s.d.'s is used for estimating e.s.d.'s involving l.s.
planes.
;
loop_
    _geom_bond_atom_site_label_1
    _geom_bond_atom_site_label_2
    _geom_bond_site_symmetry_2
    _geom_bond_distance
    _geom_bond_publ_flag
    C1 C2 . 1.3533(18) ?
    C1 N1 . 1.3610(16) ?
    C1 Cl1 . 1.7055(13) ?
    C2 C3 . 1.4197(19) ?
    C2 H2 . 0.9300 ?
    C3 N3 . 1.3201(18) ?
    C3 C13 . 1.504(2) ?
    C4 N3 . 1.3519(17) ?
    C4 C5 . 1.3818(18) ?
    C4 N1 . 1.4019(16) ?
    C5 C6 . 1.3966(18) ?
    C5 H5 . 0.9300 ?
    C6 N2 . 1.3503(16) ?
    C6 C7 . 1.4727(17) ?
    C7 C12 . 1.3897(19) ?
    C7 C8 . 1.3940(18) ?
    C8 C9 . 1.386(2) ?
    C8 H8 . 0.9300 ?
    C9 C10 . 1.379(2) ?
    C9 H9 . 0.9300 ?
    C10 C11 . 1.377(2) ?
    C10 H10 . 0.9300 ?
    C11 C12 . 1.389(2) ?
    C11 H11 . 0.9300 ?
    C12 H12 . 0.9300 ?
    C13 H13A . 0.9600 ?
    C13 H13B . 0.9600 ?
    C13 H13C . 0.9600 ?
    N1 N2 . 1.3532(15) ?
loop_
    _geom_angle_atom_site_label_1
    _geom_angle_atom_site_label_2
    _geom_angle_atom_site_label_3
    _geom_angle_site_symmetry_1
    _geom_angle_site_symmetry_3
    _geom_angle
    _geom_angle_publ_flag
    C2 C1 N1 . . 118.58(11) ?
    C2 C1 Cl1 . . 123.81(10) ?
    N1 C1 Cl1 . . 117.61(9) ?
    C1 C2 C3 . . 119.48(12) ?
    C1 C2 H2 . . 120.3 ?
    C3 C2 H2 . . 120.3 ?
    N3 C3 C2 . . 122.62(12) ?
    N3 C3 C13 . . 117.87(12) ?
    C2 C3 C13 . . 119.50(13) ?
    N3 C4 C5 . . 132.85(12) ?
    N3 C4 N1 . . 122.10(11) ?
    C5 C4 N1 . . 105.05(11) ?
    C4 C5 C6 . . 105.62(11) ?
    C4 C5 H5 . . 127.2 ?
    C6 C5 H5 . . 127.2 ?
    N2 C6 C5 . . 112.96(11) ?
    N2 C6 C7 . . 119.48(11) ?
    C5 C6 C7 . . 127.56(11) ?
    C12 C7 C8 . . 118.62(12) ?
    C12 C7 C6 . . 121.13(12) ?
    C8 C7 C6 . . 120.25(12) ?
    C9 C8 C7 . . 120.39(14) ?
    C9 C8 H8 . . 119.8 ?
    C7 C8 H8 . . 119.8 ?
    C10 C9 C8 . . 120.34(14) ?
    C10 C9 H9 . . 119.8 ?
    C8 C9 H9 . . 119.8 ?
    C11 C10 C9 . . 119.88(14) ?
    C11 C10 H10 . . 120.1 ?
    C9 C10 H10 . . 120.1 ?
    C10 C11 C12 . . 120.10(15) ?
    C10 C11 H11 . . 119.9 ?
    C12 C11 H11 . . 119.9 ?
    C11 C12 C7 . . 120.65(14) ?
    C11 C12 H12 . . 119.7 ?
    C7 C12 H12 . . 119.7 ?
    C3 C13 H13A . . 109.5 ?
    C3 C13 H13B . . 109.5 ?
    H13A C13 H13B . . 109.5 ?
    C3 C13 H13C . . 109.5 ?
    H13A C13 H13C . . 109.5 ?
    H13B C13 H13C . . 109.5 ?
    N2 N1 C1 . . 127.17(10) ?
    N2 N1 C4 . . 112.96(10) ?
    C1 N1 C4 . . 119.86(11) ?
    C6 N2 N1 . . 103.41(10) ?
    C3 N3 C4 . . 117.35(11) ?
_iucr_refine_instructions_details
;
TITL I in P2(1)/n
CELL  0.71073   6.5993  12.6166  13.8702   90.000  100.131   90.000
ZERR    4.00   0.0002   0.0004   0.0005    0.000    0.002    0.000
LATT   1
SYMM  1/2 - X, 1/2 + Y, 1/2 - Z
SFAC  C    H   CL   N
UNIT  52   40   4    12
MERG   2
shel 40 0.74
ACTA
BOND
BOND $H
HTAB  2.6
FMAP   2
PLAN  20
BOND
L.S.   10
WGHT    0.052300    0.273800
FVAR       0.99436
MOLE    1
C1    1    0.076512    0.698557    0.250737    11.00000    0.03479    0.03024 =
         0.03667    0.00407    0.00213    0.00195
C2    1   -0.028302    0.720242    0.323941    11.00000    0.03886    0.03611 =
         0.04267    0.00219    0.00611    0.00885
AFIX  43
H2    2   -0.145863    0.762249    0.312148    11.00000   -1.20000
AFIX   0
C3    1    0.042612    0.678359    0.418887    11.00000    0.04623    0.04129 =
         0.03852   -0.00051    0.00782    0.00911
C4    1    0.314342    0.599124    0.366203    11.00000    0.03932    0.03700 =
         0.03262    0.00113    0.00142    0.00465
C5    1    0.489394    0.540752    0.361259    11.00000    0.04008    0.04229 =
         0.03514    0.00137    0.00117    0.01035
AFIX  43
H5    2    0.570810    0.504068    0.411983    11.00000   -1.20000
AFIX   0
C6    1    0.518508    0.548357    0.264173    11.00000    0.03309    0.03228 =
         0.03819   -0.00041    0.00295    0.00105
C7    1    0.682423    0.499118    0.219815    11.00000    0.03181    0.03195 =
         0.04205   -0.00062    0.00608   -0.00156
C8    1    0.847450    0.448696    0.278608    11.00000    0.03790    0.04116 =
         0.04587   -0.00292    0.00207    0.00334
AFIX  43
H8    2    0.854605    0.446801    0.346151    11.00000   -1.20000
AFIX   0
C9    1    1.000976    0.401357    0.236989    11.00000    0.03586    0.04834 =
         0.06467   -0.00207    0.00436    0.00743
AFIX  43
H9    2    1.111166    0.368448    0.276806    11.00000   -1.20000
AFIX   0
C10   1    0.991141    0.402816    0.136853    11.00000    0.04122    0.05075 =
         0.06910   -0.00264    0.02190    0.00307
AFIX  43
H10   2    1.094018    0.370582    0.109211    11.00000   -1.20000
AFIX   0
C11   1    0.828666    0.452105    0.077854    11.00000    0.05270    0.05757 =
         0.05083    0.00325    0.02237    0.00192
AFIX  43
H11   2    0.821539    0.452836    0.010294    11.00000   -1.20000
AFIX   0
C12   1    0.675454    0.500717    0.119105    11.00000    0.04138    0.05023 =
         0.04364    0.00432    0.00950    0.00531
AFIX  43
H12   2    0.567135    0.534671    0.078928    11.00000   -1.20000
AFIX   0
C13   1   -0.077777    0.699395    0.499441    11.00000    0.06590    0.07347 =
         0.04325    0.00380    0.01764    0.02806
AFIX  33
H13A  2   -0.194649    0.743012    0.474831    11.00000   -1.50000
H13B  2    0.008389    0.735196    0.552491    11.00000   -1.50000
H13C  2   -0.123910    0.633401    0.522415    11.00000   -1.50000
AFIX   0
N1    4    0.249808    0.638297    0.271175    11.00000    0.03344    0.03181 =
         0.03376    0.00228    0.00416    0.00358
N2    4    0.373530    0.607902    0.208078    11.00000    0.03443    0.03596 =
         0.03675    0.00237    0.00679    0.00264
N3    4    0.209858    0.619407    0.439709    11.00000    0.04790    0.04740 =
         0.03353    0.00042    0.00529    0.01296
CL1   3    0.004089    0.742232    0.133362    11.00000    0.04631    0.05208 =
         0.04017    0.01307    0.00399    0.00949
HKLF 4
REM  EL_D598_DRX3 in P2(1)/n
REM R1 =  0.0346 for   2521 Fo > 4sig(Fo)  and  0.0412 for all   2925 data
REM    154 parameters refined using      0 restraints
END
WGHT      0.0520      0.2761
REM Highest difference peak  0.230,  deepest hole -0.229,  1-sigma level  0.044
Q1    1   0.7105  0.5167  0.1727  11.00000  0.05    0.23
Q2    1   0.2761  0.6224  0.3200  11.00000  0.05    0.23
Q3    1   0.5965  0.5212  0.2455  11.00000  0.05    0.22
Q4    1   0.0007  0.6865  0.3658  11.00000  0.05    0.21
Q5    1   0.7640  0.4793  0.2458  11.00000  0.05    0.21
Q6    1  -0.2399  0.6908  0.4715  11.00000  0.05    0.20
Q7    1   0.7551  0.4773  0.1007  11.00000  0.05    0.20
Q8    1  -0.0034  0.6852  0.2809  11.00000  0.05    0.19
Q9    1  -0.0873  0.7866  0.5082  11.00000  0.05    0.19
Q10   1  -0.0238  0.6803  0.4551  11.00000  0.05    0.18
Q11   1   0.1545  0.6633  0.2598  11.00000  0.05    0.18
Q12   1   0.4970  0.5263  0.3140  11.00000  0.05    0.18
Q13   1   0.1139  0.6423  0.4238  11.00000  0.05    0.18
Q14   1   0.2233  0.5892  0.4839  11.00000  0.05    0.17
Q15   1   0.1536  0.6654  0.4316  11.00000  0.05    0.16
Q16   1   0.5343  0.5532  0.3176  11.00000  0.05    0.16
Q17   1  -0.0017  0.6782  0.5664  11.00000  0.05    0.16
Q18   1   0.2482  0.6009  0.4021  11.00000  0.05    0.15
Q19   1   0.4239  0.5826  0.3750  11.00000  0.05    0.14
Q20   1   0.3740  0.5449  0.3595  11.00000  0.05    0.14
;
data_global
_journal_date_recd_electronic     2013-04-03
_journal_date_accepted     2013-04-10
_journal_name_full     'Acta Crystallographica, Section E'
_journal_year     2013
_journal_volume     69
_journal_issue      5
_journal_page_first     o749
_journal_page_last     o749
_journal_paper_category     QO
_journal_paper_doi     10.1107/S1600536813009896
_journal_coeditor_code     RZ5056
_publ_contact_author
;
Ibtissam Bassoude
Laboratoire de Chimie Organique H\'et\'erocyclique URAC21, P\^ole de
comp\'etences Pharmacochimie, Universit\'e Mohammed V-Agdal, Avenue Ibn
Battouta, BP. 1014, Rabat, Morocco
;
_publ_contact_author_email     'i_bassoude@yahoo.fr'
_publ_contact_author_fax     '212 537 77 54 40'
_publ_contact_author_phone     '212 537 77 54 40'
_publ_section_title
;
7-Chloro-5-methyl-2-phenylpyrazolo[1,5-<i>a</i>]pyrimidine
;
loop_
    _publ_author_name
    _publ_author_address
    'Bassoude, Ibtissam'
;
Laboratoire de Chimie Organique H\'et\'erocyclique URAC21,
P\^ole de Comp\'etences Pharmacochimie,
Universit\'e Mohammed V-Agdal,
Avenue Ibn Battouta, BP 1014, Rabat, Morocco
Institut de Chimie Organique et Analytique, Universit\'e d'Orl\'eans,
UMR CNRS 6005, BP 6759, 45067 Orl\'eans Cedex 2, France
;
    'Berteina-Raboin, Sabine'
;
Institut de Chimie Organique et Analytique, Universit\'e d'Orl\'eans,
UMR CNRS 6005, BP 6759, 45067 Orl\'eans Cedex 2, France
;
    'Essassi, El Mokhtar'
;
Laboratoire de Chimie Organique H\'et\'erocyclique URAC21,
P\^ole de Comp\'etences Pharmacochimie,
Universit\'e Mohammed V-Agdal,
Avenue Ibn Battouta, BP 1014, Rabat, Morocco
Institute of Nanmaterials and Nanotechnology, MASCIR
Rabat, Morocco
;
    'Guillaumet, G\'erald'
;
Institut de Chimie Organique et Analytique, Universit\'e d'Orl\'eans,
UMR CNRS 6005, BP 6759, 45067 Orl\'eans Cedex 2, France
;
    'El Ammari, Lahcen'
;
Laboratoire de Chimie du Solide Appliqu\'ee, Universit\'e Mohammed V-Agdal,
Facult\'e des Sciences, Avenue Ibn Battouta, BP 1014, Rabat, Morocco
;
