# Supplementary material for: 7-Chloro-5-methyl-2-phenyl­pyrazolo­[1,5-a]pyrimidine
Source: Acta Crystallogr Sect E Struct Rep Online. 2013 Apr 17;69(Pt 5):o749. doi: 10.1107/S1600536813009896 (PMC3648278; doi:10.1107/S1600536813009896)
Supplement: Supplementary file 2 [file e-69-0o749-Isup2.hkl]

# 
# h,k,l, Fc-squared, Fo-squared, sigma(Fo-squared) and status flag 
# 
data_I

_shelx_title ' EL_D598_DRX3 in P2(1)/n' 
_shelx_refln_list_code          4 
_shelx_F_calc_maximum      157.73 
_exptl_crystal_F_000       504.00 
_reflns_d_resolution_high  0.7403 
 
loop_ 
 _symmetry_equiv_pos_as_xyz 
 'x, y, z' 
 '-x+1/2, y+1/2, -z+1/2' 
 '-x, -y, -z' 
 'x-1/2, -y-1/2, z-1/2' 
 
_cell_length_a     6.5993 
_cell_length_b    12.6166 
_cell_length_c    13.8702 
_cell_angle_alpha  90.000 
_cell_angle_beta  100.131 
_cell_angle_gamma  90.000 
 
_shelx_F_squared_multiplier     1.000 
 
loop_ 
 _refln_index_h 
 _refln_index_k 
 _refln_index_l 
 _refln_F_squared_calc 
 _refln_F_squared_meas 
 _refln_F_squared_sigma 
 _refln_observed_status 
   2   0   0     6183.74     6051.77     69.19 o 
   4   0   0     2405.28     2571.50     34.22 o 
   6   0   0     1166.98     1140.76     19.57 o 
   8   0   0       69.65       70.06      2.74 o 
   1   1   0      118.41      101.06      1.14 o 
   2   1   0       22.04       24.49      0.67 o 
   3   1   0      111.46      122.92      1.34 o 
   4   1   0       10.08       11.20      0.37 o 
   5   1   0        5.27        5.16      0.39 o 
   6   1   0       57.70       55.31      1.31 o 
   7   1   0        0.32        0.36      0.60 o 
   8   1   0        0.12       -0.05      0.66 o 
   0   2   0       80.23      106.37      1.63 o 
   1   2   0     9177.81     8772.89    116.41 o 
   2   2   0     5465.04     5556.12     48.02 o 
   3   2   0      241.91      256.34      2.61 o 
   4   2   0      731.16      708.57      5.70 o 
   5   2   0        1.90        1.93      0.30 o 
   6   2   0      103.81      102.98      1.74 o 
   7   2   0        0.10       -0.56      0.56 o 
   8   2   0       29.02       28.14      1.22 o 
   1   3   0     8695.62     8613.30     69.72 o 
   2   3   0       28.12       26.86      0.46 o 
   3   3   0      814.82      933.41      7.73 o 
   4   3   0       45.89       43.33      0.72 o 
   5   3   0      279.35      285.24      2.77 o 
   6   3   0       31.80       27.12      0.75 o 
   7   3   0        6.32        3.35      0.84 o 
   8   3   0        7.94        7.79      0.93 o 
   0   4   0     1027.07      974.28     14.26 o 
   1   4   0     1086.49     1189.01     10.44 o 
   2   4   0     3084.64     3212.35     29.95 o 
   3   4   0        1.28        0.39      0.23 o 
   4   4   0      161.26      150.47      1.89 o 
   5   4   0      245.62      221.74      2.65 o 
   6   4   0      373.69      368.16      4.86 o 
   7   4   0       18.07       15.56      0.63 o 
   8   4   0        3.72        0.82      2.12 o 
   1   5   0      344.93      401.50      3.82 o 
   2   5   0      401.60      444.67      3.87 o 
   3   5   0       52.20       70.38      1.31 o 
   4   5   0       32.98       28.84      1.63 o 
   5   5   0      316.71      298.15      4.71 o 
   6   5   0       26.06       20.76      1.36 o 
   7   5   0        9.65       10.51      1.30 o 
   8   5   0        9.69        8.58      1.74 o 
   0   6   0     1696.19     1589.54     30.94 o 
   1   6   0      298.29      324.45      3.24 o 
   2   6   0     1904.93     1865.19     15.27 o 
   3   6   0       88.93      105.90      1.95 o 
   4   6   0      506.70      479.88      6.69 o 
   5   6   0      153.03      151.31      4.62 o 
   6   6   0      362.77      333.17      5.42 o 
   7   6   0        0.09       -0.90      0.90 o 
   8   6   0      105.86      110.70      7.53 o 
   1   7   0     1391.12     1494.33     13.23 o 
   2   7   0      636.13      654.15      5.71 o 
   3   7   0        0.03        0.01      0.42 o 
   4   7   0        7.16        9.12      0.97 o 
   5   7   0       51.66       61.79      1.85 o 
   6   7   0       12.59       10.73      1.23 o 
   7   7   0        6.53        4.59      1.21 o 
   8   7   0        7.34       11.08      2.12 o 
   0   8   0      936.09      873.20     14.32 o 
   1   8   0        0.00       -0.21      0.31 o 
   2   8   0       88.09      118.09      1.44 o 
   3   8   0        2.12        3.17      0.33 o 
   4   8   0      270.17      257.88      4.39 o 
   5   8   0       63.48       54.75      2.18 o 
   6   8   0       87.72       90.68      2.65 o 
   7   8   0        4.32        4.68      1.32 o 
   1   9   0      190.30      185.54      2.42 o 
   2   9   0       18.07       19.97      0.62 o 
   3   9   0     1718.53     1693.07     15.18 o 
   4   9   0       36.28       33.31      1.84 o 
   5   9   0      109.42      101.48      2.50 o 
   6   9   0        2.41        1.94      1.02 o 
   7   9   0        7.19        5.51      1.69 o 
   0  10   0        2.69        8.42      1.21 o 
   1  10   0       74.36       79.13      1.45 o 
   2  10   0      102.60      101.12      1.51 o 
   3  10   0       78.03       68.82      1.45 o 
   4  10   0      258.49      245.69      4.48 o 
   5  10   0       10.02        8.43      1.11 o 
   6  10   0       23.23       27.24      1.91 o 
   7  10   0       26.74       32.31      2.35 o 
   1  11   0        2.50        0.39      0.55 o 
   2  11   0       41.22       42.35      1.11 o 
   3  11   0      391.61      368.67      3.41 o 
   4  11   0        5.27        5.08      1.08 o 
   5  11   0       30.89       29.18      1.70 o 
   6  11   0        0.01        0.87      1.07 o 
   0  12   0        6.14        5.92      1.24 o 
   1  12   0        9.37        8.00      0.83 o 
   2  12   0       19.18       18.68      1.01 o 
   3  12   0       99.57       98.10      2.36 o 
   4  12   0       15.13       20.54      1.70 o 
   5  12   0        7.55        6.85      1.15 o 
   6  12   0       53.35       58.99      2.79 o 
   1  13   0       22.82       22.74      1.57 o 
   2  13   0       31.92       31.07      1.48 o 
   3  13   0      241.80      221.31      3.01 o 
   4  13   0       56.62       46.34      2.98 o 
   5  13   0       11.11       11.71      1.43 o 
   0  14   0      116.57      113.29      3.74 o 
   1  14   0       31.91       32.84      1.58 o 
   2  14   0      180.44      180.68      5.04 o 
   3  14   0        0.27        0.23      0.78 o 
   4  14   0       10.82       12.54      1.79 o 
   5  14   0        0.75        1.44      1.41 o 
   1  15   0       12.24       10.98      1.41 o 
   2  15   0       28.51       27.51      1.83 o 
   3  15   0       27.93       27.92      1.81 o 
   4  15   0        3.13        1.42      1.56 o 
   0  16   0       27.02       27.66      2.41 o 
   1  16   0        4.12        4.47      1.09 o 
   2  16   0        6.77        5.45      0.89 o 
   3  16   0        3.75        3.46      1.15 o 
  -7   0   1        0.22        0.35      0.83 o 
  -5   0   1     1132.33     1155.36     12.22 o 
  -3   0   1     1287.01     1265.78     15.26 o 
  -1   0   1      770.63      794.73     13.95 o 
   1   0   1        0.67       -0.46      0.46 o 
   3   0   1     1291.05     1197.15     16.95 o 
   5   0   1       12.30        9.85      1.01 o 
   7   0   1      585.63      588.37     11.07 o 
  -8   1   1        2.52        1.81      0.69 o 
  -7   1   1        1.43        0.78      0.64 o 
  -6   1   1      201.65      199.80      2.74 o 
  -5   1   1       81.42       73.23      1.13 o 
  -4   1   1       38.70       47.71      0.72 o 
  -3   1   1      350.49      342.07      2.99 o 
  -2   1   1      228.64      244.74      2.90 o 
  -1   1   1     1852.12     1841.28     15.85 o 
   1   1   1      947.09      896.74      8.60 o 
   2   1   1       22.04       25.70      0.90 o 
   3   1   1     2581.22     2686.42     25.17 o 
   4   1   1      116.45      124.72      2.03 o 
   5   1   1       64.69       68.47      0.97 o 
   6   1   1       17.20       15.48      0.93 o 
   7   1   1        2.07        1.52      0.66 o 
   8   1   1        2.46        1.86      0.76 o 
  -8   2   1        0.16       -0.58      0.58 o 
  -7   2   1      138.41      138.48      2.76 o 
  -6   2   1       59.52       60.26      1.12 o 
  -5   2   1       34.50       35.85      0.66 o 
  -4   2   1       26.40       28.44      0.56 o 
  -3   2   1      102.21       84.40      0.98 o 
  -2   2   1      548.08      510.58      5.40 o 
  -1   2   1     1533.05     1545.46     14.44 o 
   0   2   1     4010.34     3925.80     36.97 o 
   1   2   1     3633.89     3747.60     28.56 o 
   2   2   1      230.54      266.08      2.27 o 
   3   2   1        1.95       11.74      0.38 o 
   4   2   1       26.36       34.40      0.64 o 
   5   2   1      137.28      124.15      1.61 o 
   6   2   1       90.11       86.80      1.88 o 
   7   2   1        0.07        1.07      0.61 o 
   8   2   1        2.24        2.23      0.69 o 
  -8   3   1        6.01        6.45      0.80 o 
  -7   3   1      216.43      213.49      6.96 o 
  -6   3   1        2.64        2.95      0.40 o 
  -5   3   1      397.84      391.35      4.41 o 
  -4   3   1      179.14      166.07      2.13 o 
  -3   3   1     1429.02     1463.40     17.28 o 
  -2   3   1      228.22      261.44      3.53 o 
  -1   3   1    14487.54    13122.59    200.32 o 
   0   3   1     3405.69     3472.35     32.74 o 
   1   3   1    24879.51    22791.77    297.98 o 
   2   3   1      538.86      608.83      5.15 o 
   3   3   1      897.65      927.95      7.33 o 
   4   3   1       51.20       72.18      0.92 o 
   5   3   1      946.21      958.13      8.77 o 
   6   3   1       16.38       17.85      0.78 o 
   7   3   1      374.60      369.35      5.14 o 
   8   3   1       60.41       58.84      2.05 o 
  -8   4   1        3.55        3.42      1.77 o 
  -7   4   1        6.63        7.29      1.11 o 
  -6   4   1       16.54       17.04      1.17 o 
  -5   4   1      222.65      220.04      4.26 o 
  -4   4   1        1.59       -0.05      0.52 o 
  -3   4   1      718.41      763.24      9.48 o 
  -2   4   1      162.05      180.83      2.71 o 
  -1   4   1     2821.84     2992.38     24.16 o 
   0   4   1     1681.63     1784.73     15.46 o 
   1   4   1     8075.52     8128.06     95.45 o 
   2   4   1       32.31       38.68      0.57 o 
   3   4   1       41.13       26.86      1.32 o 
   4   4   1       37.44       42.83      0.65 o 
   5   4   1        5.86        6.12      0.31 o 
   6   4   1       27.74       21.72      1.29 o 
   7   4   1       32.61       34.48      1.37 o 
   8   4   1        6.62        6.28      1.41 o 
  -8   5   1        8.75        9.66      1.83 o 
  -7   5   1        3.99        6.84      1.17 o 
  -6   5   1       19.56       18.61      1.14 o 
  -5   5   1        6.37        5.36      0.99 o 
  -4   5   1       66.33       70.37      2.58 o 
  -3   5   1      400.60      370.31      5.15 o 
  -2   5   1        1.30        2.00      0.43 o 
  -1   5   1      260.82      304.87      2.78 o 
   0   5   1        0.32        0.52      0.24 o 
   1   5   1      442.30      422.95      4.34 o 
   2   5   1     4573.73     4873.58     37.03 o 
   3   5   1      178.58      163.11      1.66 o 
   4   5   1       67.89       57.83      0.98 o 
   5   5   1       46.11       47.61      0.96 o 
   6   5   1       48.47       43.76      1.14 o 
   7   5   1       28.16       28.73      2.34 o 
   8   5   1        2.82        2.38      1.77 o 
  -8   6   1        4.37        4.43      1.58 o 
  -7   6   1       79.07       78.30      3.31 o 
  -6   6   1       14.06       14.04      1.11 o 
  -5   6   1       16.89       21.89      2.05 o 
  -4   6   1      574.06      570.29      7.93 o 
  -3   6   1      128.72      130.84      2.68 o 
  -2   6   1     2267.43     2485.73     30.24 o 
  -1   6   1     2347.60     2588.48     21.10 o 
   0   6   1      112.69      123.91      1.50 o 
   1   6   1      569.23      575.81      5.40 o 
   2   6   1     4994.43     5208.18     39.65 o 
   3   6   1      238.50      254.41      2.29 o 
   4   6   1      307.33      305.85      3.23 o 
   5   6   1      609.28      581.01      8.10 o 
   6   6   1       62.97       64.05      2.83 o 
   7   6   1        0.58        0.94      1.42 o 
   8   6   1        0.55        3.48      1.58 o 
  -8   7   1        0.01       -0.12      1.77 o 
  -7   7   1       21.31       21.54      1.59 o 
  -6   7   1        9.68        6.18      1.15 o 
  -5   7   1       64.23       60.47      2.00 o 
  -4   7   1      418.29      404.92      5.07 o 
  -3   7   1       16.50       12.08      0.97 o 
  -2   7   1      208.49      199.57      2.02 o 
  -1   7   1      553.60      583.00      5.12 o 
   0   7   1        1.12        1.85      0.32 o 
   1   7   1        1.76        7.48      0.48 o 
   2   7   1      176.45      182.10      1.91 o 
   3   7   1      614.07      614.10      5.05 o 
   4   7   1       39.36       43.56      1.48 o 
   5   7   1      392.39      355.86      5.02 o 
   6   7   1       17.55       15.88      1.58 o 
   7   7   1       54.49       57.48      3.32 o 
  -7   8   1        0.07        0.65      1.05 o 
  -6   8   1        3.34        2.58      0.99 o 
  -5   8   1        0.05        0.64      0.95 o 
  -4   8   1      356.10      338.12      5.30 o 
  -3   8   1      306.04      309.47      3.53 o 
  -2   8   1       39.05       38.71      1.16 o 
  -1   8   1      596.15      629.21      5.91 o 
   0   8   1       52.77       56.54      1.01 o 
   1   8   1       36.76       37.44      0.78 o 
   2   8   1       39.65       42.97      0.84 o 
   3   8   1      624.35      613.92      5.12 o 
   4   8   1      138.88      128.56      2.55 o 
   5   8   1        1.01       -0.28      0.91 o 
   6   8   1        7.70        4.31      1.54 o 
   7   8   1       32.83       32.31      2.83 o 
  -7   9   1        9.05        7.04      1.36 o 
  -6   9   1        6.29        6.22      1.19 o 
  -5   9   1      172.38      158.53      6.74 o 
  -4   9   1       99.47       92.98      2.44 o 
  -3   9   1       55.72       52.49      1.53 o 
  -2   9   1      289.11      295.95      2.96 o 
  -1   9   1       62.07       57.01      1.00 o 
   0   9   1       39.65       46.16      0.98 o 
   1   9   1       36.75       30.82      0.76 o 
   2   9   1      136.10      140.77      1.73 o 
   3   9   1       75.55       76.60      1.03 o 
   4   9   1      301.77      285.48      4.32 o 
   5   9   1       92.20       85.72      2.26 o 
   6   9   1       35.13       38.37      2.40 o 
   7   9   1       71.02       83.74      4.71 o 
  -7  10   1        8.36        5.58      1.38 o 
  -6  10   1        1.92        0.52      1.29 o 
  -5  10   1      108.74      106.10      2.88 o 
  -4  10   1       16.97       17.33      1.39 o 
  -3  10   1       47.19       45.37      1.02 o 
  -2  10   1       24.05       24.90      0.65 o 
  -1  10   1      168.33      174.15      2.48 o 
   0  10   1      355.31      365.84      4.87 o 
   1  10   1      381.59      393.07      3.88 o 
   2  10   1       19.32       19.40      0.67 o 
   3  10   1      209.48      211.84      2.18 o 
   4  10   1      190.65      183.38      3.37 o 
   5  10   1        0.01        0.28      0.84 o 
   6  10   1       18.96       18.40      2.21 o 
   7  10   1        0.74       -1.10      1.58 o 
  -6  11   1        7.26        6.52      1.39 o 
  -5  11   1       34.38       36.90      2.55 o 
  -4  11   1        0.16        0.49      0.93 o 
  -3  11   1      129.19      126.41      1.98 o 
  -2  11   1       30.11       29.60      1.04 o 
  -1  11   1       38.54       38.12      1.24 o 
   0  11   1        1.63        0.39      0.54 o 
   1  11   1      175.52      170.68      2.63 o 
   2  11   1      113.51      115.79      1.74 o 
   3  11   1       10.57       10.66      0.59 o 
   4  11   1        6.69        6.42      1.03 o 
   5  11   1       33.97       44.89      2.00 o 
   6  11   1        5.42        8.19      1.71 o 
  -6  12   1        8.54        6.36      1.23 o 
  -5  12   1       11.17       11.50      1.47 o 
  -4  12   1      255.15      237.00      4.65 o 
  -3  12   1       90.60       96.21      1.52 o 
  -2  12   1       80.22       77.94      1.80 o 
  -1  12   1        0.55        0.06      0.60 o 
   0  12   1       10.80        9.73      0.97 o 
   1  12   1      112.94      112.04      2.21 o 
   2  12   1       85.13       84.99      1.71 o 
   3  12   1        1.26        0.70      0.55 o 
   4  12   1      251.73      233.41      4.11 o 
   5  12   1        0.22       -0.92      0.92 o 
   6  12   1        8.36        8.71      1.76 o 
  -5  13   1        7.94        9.35      1.25 o 
  -4  13   1       15.85       15.25      1.87 o 
  -3  13   1       22.86       23.03      0.94 o 
  -2  13   1       50.67       50.12      1.55 o 
  -1  13   1       11.21       12.86      1.19 o 
   0  13   1      104.31      110.08      2.87 o 
   1  13   1        0.48       -0.29      1.02 o 
   2  13   1        2.01        1.53      0.63 o 
   3  13   1        3.93        5.06      0.64 o 
   4  13   1      119.18      110.67      3.67 o 
   5  13   1        5.13        6.64      1.72 o 
  -5  14   1        5.85        5.74      2.26 o 
  -4  14   1        0.21       -0.24      1.23 o 
  -3  14   1       56.60       57.25      1.60 o 
  -2  14   1        7.21        6.31      0.97 o 
  -1  14   1      109.98      119.20      2.69 o 
   0  14   1        4.29        3.03      0.91 o 
   1  14   1        3.14        2.64      0.92 o 
   2  14   1        5.55        4.72      0.83 o 
   3  14   1        1.17        0.68      0.65 o 
   4  14   1       14.80       12.77      1.89 o 
  -4  15   1        8.59        4.02      1.67 o 
  -3  15   1        4.54        8.99      1.62 o 
  -2  15   1       20.92       20.15      1.70 o 
  -1  15   1        3.88        1.55      0.92 o 
   0  15   1        1.83       -0.28      0.88 o 
   1  15   1        7.20        4.09      1.32 o 
   2  15   1      115.96      108.49      2.39 o 
   3  15   1        4.76        5.91      0.88 o 
   4  15   1        0.37       -0.20      1.54 o 
  -3  16   1       33.69       31.49      1.85 o 
  -2  16   1       51.85       50.63      2.35 o 
  -1  16   1        8.64        7.28      1.18 o 
   0  16   1        5.50        3.64      0.99 o 
   1  16   1        4.95        5.77      1.05 o 
   2  16   1       25.03       22.75      1.37 o 
   0  17   1        3.49        3.18      1.06 o 
  -8   0   2       18.99       20.13      1.58 o 
  -6   0   2       25.33       27.80      1.50 o 
  -4   0   2      393.16      419.03      4.69 o 
  -2   0   2      185.43      219.02      4.27 o 
   0   0   2    10980.96     9037.73    146.82 o 
   2   0   2     1034.55     1055.60     14.28 o 
   4   0   2       18.25       12.28      1.11 o 
   6   0   2      179.18      182.48      7.18 o 
   8   0   2      120.35      124.84      3.83 o 
  -8   1   2       27.81       31.24      1.25 o 
  -7   1   2      137.01      136.46      2.45 o 
  -6   1   2       59.07       56.03      1.14 o 
  -5   1   2       41.95       42.32      0.75 o 
  -4   1   2      319.74      311.53      3.95 o 
  -3   1   2        9.40       10.84      0.43 o 
  -2   1   2     1331.81     1300.66     10.59 o 
  -1   1   2     1265.33     1263.37     10.92 o 
   0   1   2      256.32      249.96      2.52 o 
   1   1   2     5165.52     5097.14     41.55 o 
   2   1   2      811.76      763.66      7.42 o 
   3   1   2      793.05      841.79      8.25 o 
   4   1   2        7.99       23.90      0.73 o 
   5   1   2       41.64       41.50      1.40 o 
   6   1   2       85.35       81.99      1.87 o 
   7   1   2       47.95       41.90      2.48 o 
   8   1   2       69.88       77.05      2.07 o 
  -8   2   2        1.29        1.73      0.73 o 
  -7   2   2       73.87       75.35      1.64 o 
  -6   2   2       59.09       58.72      0.92 o 
  -5   2   2        6.95        5.77      0.34 o 
  -4   2   2       83.30       92.60      1.12 o 
  -3   2   2       14.06       14.29      0.31 o 
  -2   2   2       18.59       22.35      0.61 o 
  -1   2   2       13.99       10.50      0.40 o 
   0   2   2     1247.52     1277.78     10.40 o 
   1   2   2     2942.68     2927.86     25.31 o 
   2   2   2      160.11      190.51      1.96 o 
   3   2   2      146.64      150.60      2.27 o 
   4   2   2      109.42      108.63      1.26 o 
   5   2   2        5.52        5.15      0.54 o 
   6   2   2       56.25       53.20      1.50 o 
   7   2   2       67.92       65.31      1.78 o 
   8   2   2        0.00        0.88      0.71 o 
  -8   3   2        1.22        1.59      0.45 o 
  -7   3   2        6.21        4.09      0.46 o 
  -6   3   2      377.32      373.14      4.09 o 
  -5   3   2      339.23      324.96      3.56 o 
  -4   3   2     1470.98     1485.18     13.10 o 
  -3   3   2       56.22       49.25      1.09 o 
  -2   3   2     3251.84     3351.37     50.66 o 
  -1   3   2        0.43        0.02      0.34 o 
   0   3   2     8373.68     7905.76     71.45 o 
   1   3   2      173.31      215.03      2.06 o 
   2   3   2      246.79      223.32      2.13 o 
   3   3   2      134.21      121.15      1.37 o 
   4   3   2     1532.45     1521.90     12.64 o 
   5   3   2        0.62        0.88      0.32 o 
   6   3   2      422.51      405.99      5.62 o 
   7   3   2        6.46        7.31      0.78 o 
   8   3   2       91.51       99.73      2.77 o 
  -8   4   2       97.15       97.96      6.59 o 
  -7   4   2        0.66       -0.26      0.74 o 
  -6   4   2        0.04       -0.72      0.72 o 
  -5   4   2       80.90       81.74      1.93 o 
  -4   4   2        0.07       -0.39      0.39 o 
  -3   4   2        3.48        5.91      0.59 o 
  -2   4   2      407.31      460.99      4.60 o 
  -1   4   2        0.70        1.03      0.84 o 
   0   4   2       11.08        5.05      0.30 o 
   1   4   2      363.35      403.32      3.38 o 
   2   4   2      535.82      550.75      4.54 o 
   3   4   2       58.46       54.84      0.85 o 
   4   4   2        1.89        3.01      0.31 o 
   5   4   2       90.67       94.22      1.30 o 
   6   4   2      135.63      115.99      2.12 o 
   7   4   2        9.10        7.46      0.96 o 
   8   4   2        3.83        2.92      0.80 o 
  -8   5   2       34.15       35.31      2.74 o 
  -7   5   2        4.18        3.22      0.91 o 
  -6   5   2       30.05       34.55      1.50 o 
  -5   5   2      180.04      178.51      3.21 o 
  -4   5   2      312.97      320.08      4.71 o 
  -3   5   2        0.44       -0.02      0.50 o 
  -2   5   2      694.11      663.42      5.58 o 
  -1   5   2        7.89        6.11      0.29 o 
   0   5   2      850.67      804.12      7.23 o 
   1   5   2       25.88       30.79      0.65 o 
   2   5   2       71.55       46.94      0.84 o 
   3   5   2      371.29      355.37      3.14 o 
   4   5   2      275.84      250.84      2.53 o 
   5   5   2       28.27       24.79      0.77 o 
   6   5   2       12.75       14.20      0.72 o 
   7   5   2        8.39       11.28      0.65 o 
   8   5   2        2.62        3.06      1.67 o 
  -8   6   2       16.58       14.10      2.07 o 
  -7   6   2       29.44       31.80      1.84 o 
  -6   6   2        1.79        1.32      0.81 o 
  -5   6   2       12.31       10.44      1.80 o 
  -4   6   2       50.67       40.44      1.50 o 
  -3   6   2      374.69      362.54      5.21 o 
  -2   6   2      838.50      911.13      7.67 o 
  -1   6   2      259.24      274.49      2.83 o 
   0   6   2      197.05      217.11      2.32 o 
   1   6   2      357.54      376.52      3.31 o 
   2   6   2      519.39      547.56      4.35 o 
   3   6   2       22.30       22.69      0.54 o 
   4   6   2       97.46      103.39      1.17 o 
   5   6   2       95.28       89.38      1.51 o 
   6   6   2       81.44       78.44      2.72 o 
   7   6   2       35.30       44.07      3.07 o 
  -8   7   2       33.93       39.66      4.13 o 
  -7   7   2        5.76        7.76      1.17 o 
  -6   7   2      104.41      101.66      2.59 o 
  -5   7   2       10.47        9.19      1.05 o 
  -4   7   2      143.04      142.89      4.23 o 
  -3   7   2        6.41        6.70      0.78 o 
  -2   7   2      259.03      239.63      2.37 o 
  -1   7   2       12.71       12.04      0.53 o 
   0   7   2      634.86      628.88      5.92 o 
   1   7   2      386.41      444.13      3.85 o 
   2   7   2     2695.33     2723.08     19.86 o 
   3   7   2       91.38       99.97      1.15 o 
   4   7   2      174.92      167.02      2.13 o 
   5   7   2       10.21       10.82      1.20 o 
   6   7   2       22.54       26.22      1.90 o 
   7   7   2        1.39        0.94      2.24 o 
  -7   8   2        4.22        4.29      1.73 o 
  -6   8   2       25.50       30.15      1.74 o 
  -5   8   2        0.09       -0.73      0.73 o 
  -4   8   2        1.66        1.97      0.81 o 
  -3   8   2        8.97        7.58      0.91 o 
  -2   8   2      151.69      168.75      1.85 o 
  -1   8   2       35.74       40.96      0.90 o 
   0   8   2       92.37      107.92      1.49 o 
   1   8   2       30.54       33.38      0.73 o 
   2   8   2        2.55        1.67      0.30 o 
   3   8   2      263.80      263.97      2.43 o 
   4   8   2        0.89        0.92      0.33 o 
   5   8   2        8.99       12.80      1.29 o 
   6   8   2       22.22       23.41      1.94 o 
   7   8   2        4.77        7.30      2.00 o 
  -7   9   2       23.65       23.69      1.85 o 
  -6   9   2       55.39       54.77      2.16 o 
  -5   9   2        0.47       -0.13      0.95 o 
  -4   9   2       67.77       74.93      2.24 o 
  -3   9   2      214.94      207.30      2.67 o 
  -2   9   2      246.40      248.02      2.57 o 
  -1   9   2      239.26      268.03      2.78 o 
   0   9   2      360.19      358.52      3.74 o 
   1   9   2       10.78        9.43      0.54 o 
   2   9   2      585.21      585.07      4.80 o 
   3   9   2      763.96      767.22      6.11 o 
   4   9   2      161.03      155.21      2.11 o 
   5   9   2       49.08       43.48      2.03 o 
   6   9   2       57.51       58.77      2.89 o 
   7   9   2        2.67        5.42      1.88 o 
  -7  10   2        3.93        4.72      1.25 o 
  -6  10   2        0.10       -0.01      0.99 o 
  -5  10   2       27.76       30.59      2.10 o 
  -4  10   2       12.13        8.28      1.11 o 
  -3  10   2      137.18      130.52      1.93 o 
  -2  10   2        2.98        4.82      0.48 o 
  -1  10   2      117.94      122.28      1.99 o 
   0  10   2        1.65        0.19      0.41 o 
   1  10   2       49.63       49.02      1.08 o 
   2  10   2        9.40       11.57      0.59 o 
   3  10   2      117.10      118.22      1.55 o 
   4  10   2      223.67      208.23      2.63 o 
   5  10   2        4.28        3.65      1.06 o 
   6  10   2        3.95        4.23      1.72 o 
  -6  11   2       27.50       31.62      2.03 o 
  -5  11   2        1.77        1.35      0.96 o 
  -4  11   2       29.29       30.97      1.85 o 
  -3  11   2      143.56      136.65      2.08 o 
  -2  11   2      170.12      169.67      2.50 o 
  -1  11   2       30.46       30.17      1.37 o 
   0  11   2      327.46      325.18      5.08 o 
   1  11   2        5.99        6.39      0.59 o 
   2  11   2       77.99       77.68      1.44 o 
   3  11   2       66.33       61.16      1.22 o 
   4  11   2      246.31      240.05      2.96 o 
   5  11   2       14.04       15.35      2.62 o 
   6  11   2       50.94       58.36      4.99 o 
  -6  12   2        0.43       -0.14      1.84 o 
  -5  12   2        8.68        8.18      1.19 o 
  -4  12   2       40.46       34.32      2.03 o 
  -3  12   2        0.82        0.33      0.69 o 
  -2  12   2      109.88      109.12      2.11 o 
  -1  12   2      106.96      100.62      2.07 o 
   0  12   2       13.35       13.42      1.40 o 
   1  12   2       80.87       81.03      1.56 o 
   2  12   2        0.15        0.02      0.48 o 
   3  12   2      231.18      224.16      2.82 o 
   4  12   2       36.67       28.99      1.61 o 
   5  12   2        4.78        4.47      1.27 o 
  -5  13   2        3.05        2.25      1.08 o 
  -4  13   2       10.71       11.17      1.70 o 
  -3  13   2        6.74        5.28      0.89 o 
  -2  13   2        0.05       -0.59      0.59 o 
  -1  13   2       13.36       13.88      1.13 o 
   0  13   2       32.70       34.88      1.47 o 
   1  13   2        2.58        2.85      0.80 o 
   2  13   2      115.34      117.45      3.10 o 
   3  13   2        6.90        7.00      0.69 o 
   4  13   2       41.06       44.82      1.72 o 
   5  13   2        8.85        5.92      1.67 o 
  -5  14   2        1.22       -0.11      1.17 o 
  -4  14   2        6.17        6.33      1.35 o 
  -3  14   2       30.35       28.04      1.43 o 
  -2  14   2      103.39      103.27      2.46 o 
  -1  14   2        0.11        0.50      0.95 o 
   0  14   2        4.21        2.77      0.85 o 
   1  14   2       16.68       17.27      1.19 o 
   2  14   2       10.40       10.60      0.99 o 
   3  14   2        4.38        2.71      1.00 o 
   4  14   2        0.13        0.59      1.15 o 
  -4  15   2       11.19       14.58      1.76 o 
  -3  15   2        5.54        5.70      0.96 o 
  -2  15   2       21.39       21.82      1.30 o 
  -1  15   2        3.55        3.89      0.98 o 
   0  15   2       12.23       13.77      1.17 o 
   1  15   2        0.02       -0.76      0.79 o 
   2  15   2       13.03       14.60      1.18 o 
   3  15   2        0.93        0.29      1.05 o 
  -3  16   2       15.95       17.14      1.58 o 
  -2  16   2        3.77        1.91      0.81 o 
  -1  16   2        0.14       -0.63      0.85 o 
   0  16   2        0.21       -0.15      0.84 o 
   1  16   2       24.92       23.62      1.46 o 
   2  16   2        4.19        3.65      1.00 o 
  -7   0   3       41.12       41.71      1.91 o 
  -5   0   3      469.92      463.78      5.33 o 
  -3   0   3     3926.79     4115.19     54.39 o 
  -1   0   3     5457.71     5056.73     67.41 o 
   1   0   3     2835.46     2896.85     39.43 o 
   3   0   3     2470.97     2596.14     73.77 o 
   5   0   3      535.15      532.84      8.16 o 
   7   0   3      295.57      302.15      6.66 o 
  -8   1   3        1.92        1.80      0.69 o 
  -7   1   3      156.34      157.23      2.69 o 
  -6   1   3       57.03       51.01      1.37 o 
  -5   1   3      353.70      346.46      4.25 o 
  -4   1   3       30.76       33.85      0.62 o 
  -3   1   3      762.51      793.56      6.63 o 
  -2   1   3       65.25       82.11      1.38 o 
  -1   1   3      933.81      967.26      9.53 o 
   0   1   3       78.48       86.00      0.93 o 
   1   1   3     2210.88     2204.55     20.19 o 
   2   1   3       34.71       22.64      0.51 o 
   3   1   3      167.30      165.11      2.06 o 
   4   1   3       59.28       57.33      1.10 o 
   5   1   3      160.13      167.23      2.54 o 
   6   1   3       37.92       39.81      1.47 o 
   7   1   3       30.22       34.04      1.47 o 
   8   1   3        3.30        2.84      0.85 o 
  -8   2   3        8.60       10.10      1.45 o 
  -7   2   3        7.76        7.06      0.61 o 
  -6   2   3      328.56      314.55      3.19 o 
  -5   2   3       78.16       75.49      0.99 o 
  -4   2   3        1.47        2.31      0.22 o 
  -3   2   3       84.18      113.79      1.18 o 
  -2   2   3       38.99       45.88      0.53 o 
  -1   2   3     1359.47     1363.56     10.48 o 
   0   2   3        1.30        2.90      0.25 o 
   1   2   3      622.06      608.42      5.53 o 
   2   2   3      308.80      293.63      2.94 o 
   3   2   3       12.76       27.54      0.66 o 
   4   2   3      133.90      134.04      2.12 o 
   5   2   3       44.97       38.99      1.14 o 
   6   2   3        1.58        0.73      0.66 o 
   7   2   3       21.39       23.98      1.28 o 
   8   2   3        8.13        6.30      0.95 o 
  -8   3   3        4.39        5.51      2.36 o 
  -7   3   3       68.55       71.35      1.72 o 
  -6   3   3       39.86       37.08      1.43 o 
  -5   3   3      171.68      162.84      2.06 o 
  -4   3   3       12.90       11.90      0.41 o 
  -3   3   3      101.83       75.62      0.95 o 
  -2   3   3      400.14      403.80      3.31 o 
  -1   3   3       86.43       66.02      0.79 o 
   0   3   3      399.76      405.64      3.56 o 
   1   3   3       64.37       69.51      0.94 o 
   2   3   3      769.79      856.00      7.77 o 
   3   3   3      327.12      340.11      3.21 o 
   4   3   3        6.64        6.66      0.37 o 
   5   3   3       68.17       66.99      2.15 o 
   6   3   3       38.91       38.58      1.37 o 
   7   3   3       11.06       10.42      1.45 o 
   8   3   3       31.30       35.92      1.39 o 
  -8   4   3       13.09       17.20      2.48 o 
  -7   4   3      100.64      108.63      2.53 o 
  -6   4   3        9.01        8.10      1.03 o 
  -5   4   3       25.72       26.98      1.26 o 
  -4   4   3        5.39        4.79      0.61 o 
  -3   4   3      868.13      881.14      9.67 o 
  -2   4   3      207.85      238.91      2.08 o 
  -1   4   3      307.04      282.98      2.60 o 
   0   4   3        0.04        0.34      0.28 o 
   1   4   3      325.31      322.57      2.97 o 
   2   4   3      129.21      125.08      1.55 o 
   3   4   3      935.04      932.56      7.97 o 
   4   4   3       43.42       48.33      0.87 o 
   5   4   3        8.71        7.22      0.73 o 
   6   4   3       48.53       45.68      1.36 o 
   7   4   3       19.67       22.19      1.07 o 
   8   4   3        0.10        0.10      1.59 o 
  -8   5   3       75.52       83.59      3.23 o 
  -7   5   3       60.31       68.03      2.17 o 
  -6   5   3        5.84        7.76      0.93 o 
  -5   5   3      149.25      154.52      2.94 o 
  -4   5   3       41.84       34.13      1.17 o 
  -3   5   3      378.93      373.89      4.63 o 
  -2   5   3       34.59       43.13      1.15 o 
  -1   5   3       62.88       68.21      0.87 o 
   0   5   3        9.88        9.26      0.39 o 
   1   5   3      312.38      327.49      3.39 o 
   2   5   3      779.70      902.79      7.70 o 
   3   5   3      256.95      292.44      2.86 o 
   4   5   3        6.38        5.79      0.40 o 
   5   5   3        0.22        0.38      0.40 o 
   6   5   3        6.14        5.93      0.57 o 
   7   5   3       44.51       42.48      2.46 o 
   8   5   3        4.40        6.07      1.41 o 
  -8   6   3       37.85       36.57      3.24 o 
  -7   6   3       40.45       38.21      2.24 o 
  -6   6   3       14.97       15.10      1.14 o 
  -5   6   3      447.94      440.18      8.33 o 
  -4   6   3       23.64       25.82      1.28 o 
  -3   6   3      453.14      461.57      5.62 o 
  -2   6   3       52.89       60.06      0.78 o 
  -1   6   3      438.95      442.51      3.79 o 
   0   6   3        4.37        6.05      0.37 o 
   1   6   3     1185.52     1230.93     10.35 o 
   2   6   3       40.52       37.89      0.70 o 
   3   6   3       81.94       77.67      1.21 o 
   4   6   3       20.77       19.97      0.59 o 
   5   6   3      441.45      424.62      4.24 o 
   6   6   3        2.00        2.84      0.66 o 
   7   6   3       18.42       20.53      0.87 o 
  -8   7   3        8.17        8.11      1.58 o 
  -7   7   3        7.04       10.77      1.49 o 
  -6   7   3        1.14        2.08      1.12 o 
  -5   7   3       33.09       33.70      1.50 o 
  -4   7   3       74.69       71.92      1.75 o 
  -3   7   3      162.92      155.92      2.59 o 
  -2   7   3      272.42      275.25      2.55 o 
  -1   7   3      699.02      702.43      6.19 o 
   0   7   3       68.93       75.95      1.11 o 
   1   7   3       55.59       44.39      0.76 o 
   2   7   3        1.03        1.26      0.29 o 
   3   7   3       31.93       34.74      0.77 o 
   4   7   3        0.27        0.05      0.32 o 
   5   7   3       15.93       18.90      1.06 o 
   6   7   3       57.89       54.60      1.92 o 
   7   7   3        4.05        2.05      1.58 o 
  -7   8   3        1.84        1.60      2.32 o 
  -6   8   3       60.96       59.41      2.14 o 
  -5   8   3       98.78      103.10      2.32 o 
  -4   8   3       43.74       41.71      1.83 o 
  -3   8   3      233.71      231.92      2.58 o 
  -2   8   3       15.01       13.20      0.51 o 
  -1   8   3       71.66       52.80      0.99 o 
   0   8   3       74.40       85.91      1.26 o 
   1   8   3       85.93       79.76      1.16 o 
   2   8   3       24.17       24.05      0.59 o 
   3   8   3      124.76      128.34      1.64 o 
   4   8   3      235.96      226.79      2.70 o 
   5   8   3       56.17       61.16      1.23 o 
   6   8   3        3.99        4.09      1.36 o 
   7   8   3       25.29       26.95      2.74 o 
  -7   9   3        2.02        2.16      1.29 o 
  -6   9   3       66.38       69.17      2.71 o 
  -5   9   3       13.39       15.61      1.31 o 
  -4   9   3       19.16       17.64      1.19 o 
  -3   9   3       65.61       63.34      1.62 o 
  -2   9   3        5.98        6.36      0.41 o 
  -1   9   3      131.34      141.06      1.80 o 
   0   9   3      556.48      562.44      5.27 o 
   1   9   3       85.21       83.99      1.17 o 
   2   9   3       33.79       35.69      1.36 o 
   3   9   3        5.80        7.19      0.53 o 
   4   9   3        1.12        1.20      0.40 o 
   5   9   3        8.57        6.22      1.08 o 
   6   9   3       28.49       35.78      2.36 o 
   7   9   3        1.40        3.51      3.06 o 
  -7  10   3       18.25       20.24      1.99 o 
  -6  10   3       28.62       34.88      2.03 o 
  -5  10   3       24.29       24.95      1.49 o 
  -4  10   3       10.59       11.57      1.11 o 
  -3  10   3       18.45       18.64      0.88 o 
  -2  10   3        6.45        7.06      0.58 o 
  -1  10   3      249.73      237.75      3.51 o 
   0  10   3        0.01        0.41      0.40 o 
   1  10   3       77.45       76.11      1.41 o 
   2  10   3        3.68        2.88      0.49 o 
   3  10   3      536.68      522.75      5.43 o 
   4  10   3        7.26        8.76      0.68 o 
   5  10   3       49.25       49.21      2.24 o 
   6  10   3        1.26        2.51      1.30 o 
  -6  11   3        2.95        2.46      1.17 o 
  -5  11   3       28.72       33.85      2.35 o 
  -4  11   3       12.00       11.46      1.19 o 
  -3  11   3       95.55       93.02      1.54 o 
  -2  11   3        4.70        5.04      0.59 o 
  -1  11   3       55.49       56.96      1.41 o 
   0  11   3      168.03      170.29      2.18 o 
   1  11   3      132.99      122.15      1.89 o 
   2  11   3        4.51        4.15      0.58 o 
   3  11   3       48.19       47.53      1.19 o 
   4  11   3       25.28       22.37      1.17 o 
   5  11   3        0.09        0.57      0.97 o 
   6  11   3       10.27       10.27      1.77 o 
  -6  12   3        6.87        9.46      1.53 o 
  -5  12   3        0.43        0.31      0.92 o 
  -4  12   3        8.06        6.20      1.09 o 
  -3  12   3       30.58       34.12      1.05 o 
  -2  12   3       27.33       30.74      1.53 o 
  -1  12   3       11.55       10.04      0.81 o 
   0  12   3        5.16        4.82      0.80 o 
   1  12   3       97.14       97.64      1.73 o 
   2  12   3       36.69       35.31      1.11 o 
   3  12   3       63.91       58.52      1.36 o 
   4  12   3       54.97       50.49      1.78 o 
   5  12   3       11.42       12.32      1.53 o 
  -5  13   3        0.01       -0.65      0.90 o 
  -4  13   3        0.28       -0.81      1.02 o 
  -3  13   3       46.49       46.97      1.62 o 
  -2  13   3       16.60       16.29      0.98 o 
  -1  13   3       64.38       65.88      1.85 o 
   0  13   3       21.43       19.53      1.19 o 
   1  13   3       30.34       31.00      1.42 o 
   2  13   3        2.31        2.53      0.68 o 
   3  13   3       17.71       19.33      1.13 o 
   4  13   3       41.57       37.30      1.62 o 
   5  13   3        0.05        3.37      1.53 o 
  -5  14   3       11.67       13.37      1.72 o 
  -4  14   3       15.44       12.29      2.34 o 
  -3  14   3       38.16       37.65      1.52 o 
  -2  14   3       81.70       79.45      2.17 o 
  -1  14   3       55.79       54.43      1.81 o 
   0  14   3       78.36       78.07      2.09 o 
   1  14   3      184.59      182.94      3.24 o 
   2  14   3       13.23       14.32      1.30 o 
   3  14   3       24.17       26.33      1.25 o 
   4  14   3       21.01       23.00      2.21 o 
  -4  15   3        0.01       -1.07      1.07 o 
  -3  15   3        3.12        3.59      0.93 o 
  -2  15   3        1.25        0.13      0.76 o 
  -1  15   3       68.07       74.15      2.87 o 
   0  15   3        0.01       -0.21      0.80 o 
   1  15   3       34.06       32.89      1.57 o 
   2  15   3       31.46       28.22      1.44 o 
   3  15   3        5.56        5.32      1.19 o 
  -2  16   3        0.05        0.56      0.81 o 
  -1  16   3        0.56       -0.25      0.86 o 
   0  16   3       43.68       41.32      1.82 o 
   1  16   3        8.58       10.57      1.19 o 
   2  16   3        4.80        4.74      0.96 o 
  -8   0   4       45.52       50.00      2.07 o 
  -6   0   4     1680.45     1687.19     28.50 o 
  -4   0   4      305.98      257.84      3.98 o 
  -2   0   4     5693.60     5650.51     74.97 o 
   0   0   4      172.23      160.38      2.04 o 
   2   0   4      245.15      210.92      4.08 o 
   4   0   4     1225.20     1204.67     16.82 o 
   6   0   4       88.85       88.36      3.65 o 
   8   0   4        0.94       -0.35      1.16 o 
  -8   1   4        4.70        5.17      0.68 o 
  -7   1   4       11.39       11.66      0.95 o 
  -6   1   4        5.21        5.20      0.58 o 
  -5   1   4       58.23       65.18      1.06 o 
  -4   1   4      207.13      236.85      2.83 o 
  -3   1   4      539.01      605.12      5.18 o 
  -2   1   4      120.38      132.18      1.59 o 
  -1   1   4      359.07      365.10      3.03 o 
   0   1   4      402.55      413.98      3.41 o 
   1   1   4     1319.36     1315.91     10.25 o 
   2   1   4       16.91       22.73      0.61 o 
   3   1   4        3.00        3.07      0.34 o 
   4   1   4        1.85        2.67      0.43 o 
   5   1   4        6.33        6.57      0.67 o 
   6   1   4        0.87        0.52      0.67 o 
   7   1   4        0.86        1.16      0.79 o 
   8   1   4        0.71        0.86      0.80 o 
  -8   2   4       88.97       89.27      3.99 o 
  -7   2   4      174.01      168.99      3.13 o 
  -6   2   4      432.64      421.59      4.45 o 
  -5   2   4      118.52      112.38      1.35 o 
  -4   2   4     2030.32     2053.57     17.34 o 
  -3   2   4      369.65      409.29      3.62 o 
  -2   2   4      787.31      727.28      5.48 o 
  -1   2   4      240.85      245.35      2.44 o 
   0   2   4      442.10      430.36      3.57 o 
   1   2   4       17.99       20.96      0.61 o 
   2   2   4     1699.92     1714.52     15.12 o 
   3   2   4        9.80       13.50      0.58 o 
   4   2   4       53.41       47.64      0.99 o 
   5   2   4       42.97       40.97      1.25 o 
   6   2   4      175.98      173.99      3.17 o 
   7   2   4       11.44       11.24      1.05 o 
   8   2   4       37.95       42.99      2.52 o 
  -8   3   4        0.96        0.80      0.99 o 
  -7   3   4      102.55      102.76      1.75 o 
  -6   3   4       45.03       44.32      0.96 o 
  -5   3   4      129.03      132.89      1.78 o 
  -4   3   4      507.47      542.96      5.17 o 
  -3   3   4      162.38      173.90      1.62 o 
  -2   3   4      240.28      262.06      2.32 o 
  -1   3   4       44.28       51.64      0.96 o 
   0   3   4      608.93      624.79      5.36 o 
   1   3   4        8.87        7.75      0.38 o 
   2   3   4      664.62      772.26      6.70 o 
   3   3   4        1.71        1.94      0.31 o 
   4   3   4      131.74      145.11      1.78 o 
   5   3   4        3.29        4.53      0.63 o 
   6   3   4       32.83       31.50      1.55 o 
   7   3   4        6.70        8.35      0.92 o 
   8   3   4       22.29       25.26      1.63 o 
  -8   4   4      208.49      229.34      4.94 o 
  -7   4   4        5.23        3.16      1.20 o 
  -6   4   4       23.80       28.16      2.19 o 
  -5   4   4        2.62        1.77      0.67 o 
  -4   4   4      780.26      781.16      8.83 o 
  -3   4   4       42.46       48.32      0.84 o 
  -2   4   4     1653.46     1703.95     13.16 o 
  -1   4   4       11.09       14.88      0.45 o 
   0   4   4     2316.90     2256.47     17.28 o 
   1   4   4      175.91      200.73      2.18 o 
   2   4   4      130.68       91.13      1.29 o 
   3   4   4       58.25       51.36      1.18 o 
   4   4   4      400.77      410.91      3.95 o 
   5   4   4      182.28      171.48      2.82 o 
   6   4   4      127.92      128.81      2.56 o 
   7   4   4       23.54       20.97      1.14 o 
  -8   5   4        4.26        4.51      1.26 o 
  -7   5   4       28.76       25.32      1.76 o 
  -6   5   4        1.53        1.13      1.01 o 
  -5   5   4      597.47      565.60      7.74 o 
  -4   5   4       17.95       15.59      0.90 o 
  -3   5   4       58.57       58.51      0.88 o 
  -2   5   4       80.93       88.03      1.00 o 
  -1   5   4      526.30      544.69      4.54 o 
   0   5   4        3.52        6.63      0.34 o 
   1   5   4       75.76      104.06      1.29 o 
   2   5   4      390.48      413.32      4.15 o 
   3   5   4        0.01        0.39      0.26 o 
   4   5   4       23.74       24.83      0.74 o 
   5   5   4       43.15       39.41      1.22 o 
   6   5   4        4.48        4.84      0.89 o 
   7   5   4        2.44        3.23      1.13 o 
  -8   6   4        9.37       11.04      2.73 o 
  -7   6   4       73.01       78.07      2.71 o 
  -6   6   4       45.12       46.51      1.79 o 
  -5   6   4       71.20       71.81      2.06 o 
  -4   6   4      256.96      260.67      3.77 o 
  -3   6   4        2.38        1.68      0.29 o 
  -2   6   4      133.94      112.09      1.24 o 
  -1   6   4       67.12       74.02      1.06 o 
   0   6   4     1094.51     1119.30      8.91 o 
   1   6   4      248.07      281.20      2.81 o 
   2   6   4      361.78      367.71      3.82 o 
   3   6   4       62.47       56.01      0.91 o 
   4   6   4      381.24      367.20      3.94 o 
   5   6   4        7.37        7.77      0.70 o 
   6   6   4       31.09       31.67      1.01 o 
   7   6   4        6.54        6.97      1.14 o 
  -8   7   4        1.71       -0.25      1.21 o 
  -7   7   4       85.03       95.50      3.36 o 
  -6   7   4        2.27        1.89      0.88 o 
  -5   7   4       70.93       71.85      2.11 o 
  -4   7   4       69.68       65.64      1.96 o 
  -3   7   4      148.30      153.80      1.85 o 
  -2   7   4       29.94       28.39      0.65 o 
  -1   7   4      178.37      190.04      1.98 o 
   0   7   4        8.30        5.90      0.39 o 
   1   7   4       42.89       48.34      0.90 o 
   2   7   4       13.15       21.16      0.63 o 
   3   7   4       65.10       66.84      1.41 o 
   4   7   4       89.27       88.94      1.45 o 
   5   7   4       36.18       34.91      1.06 o 
   6   7   4        0.05        0.05      0.59 o 
   7   7   4        3.86        2.10      1.64 o 
  -7   8   4       12.73       18.56      1.81 o 
  -6   8   4      145.42      151.94      3.41 o 
  -5   8   4        2.90        2.59      0.78 o 
  -4   8   4        3.91        3.23      0.76 o 
  -3   8   4       16.86       18.81      0.71 o 
  -2   8   4      401.41      405.64      3.63 o 
  -1   8   4      707.16      751.33      6.29 o 
   0   8   4      591.46      588.95      5.07 o 
   1   8   4      163.76      174.54      1.95 o 
   2   8   4      865.40      834.77      6.97 o 
   3   8   4      243.81      250.62      2.96 o 
   4   8   4       93.70       94.78      1.74 o 
   5   8   4       26.53       25.56      0.84 o 
   6   8   4       14.55       16.66      1.41 o 
   7   8   4       25.19       32.82      4.24 o 
  -7   9   4        1.02       -0.34      1.17 o 
  -6   9   4        3.49        2.42      1.02 o 
  -5   9   4        7.82        6.85      0.99 o 
  -4   9   4        9.77        9.23      1.02 o 
  -3   9   4       18.17       17.65      0.62 o 
  -2   9   4        0.39        0.13      0.29 o 
  -1   9   4       11.20       11.93      0.63 o 
   0   9   4        7.34        6.47      0.54 o 
   1   9   4       41.05       45.63      0.97 o 
   2   9   4       16.05       17.50      0.81 o 
   3   9   4       19.68       20.62      0.95 o 
   4   9   4        0.04        0.36      0.48 o 
   5   9   4        0.24       -0.10      0.70 o 
   6   9   4       20.11       21.57      1.99 o 
  -7  10   4        5.91        4.02      1.52 o 
  -6  10   4       11.41       10.93      1.39 o 
  -5  10   4       19.89       17.98      1.31 o 
  -4  10   4        9.14        8.55      1.01 o 
  -3  10   4       35.22       34.61      0.94 o 
  -2  10   4      636.12      643.66      6.28 o 
  -1  10   4        0.97        0.74      0.48 o 
   0  10   4      129.90      127.74      1.78 o 
   1  10   4      150.70      147.79      2.10 o 
   2  10   4      298.11      289.81      3.18 o 
   3  10   4       15.52       12.61      0.82 o 
   4  10   4       32.97       35.64      2.03 o 
   5  10   4        2.50        2.35      1.47 o 
   6  10   4       40.63       47.42      2.85 o 
  -6  11   4        0.63        2.41      1.32 o 
  -5  11   4        1.20        0.09      0.88 o 
  -4  11   4        6.23        7.39      1.06 o 
  -3  11   4       12.20       10.89      0.66 o 
  -2  11   4       41.71       42.93      1.22 o 
  -1  11   4      169.09      169.41      2.58 o 
   0  11   4        1.34        1.63      0.55 o 
   1  11   4       21.49       22.85      0.97 o 
   2  11   4       99.41      101.93      1.76 o 
   3  11   4       38.68       36.78      1.16 o 
   4  11   4       50.49       52.69      1.35 o 
   5  11   4       55.23       57.22      1.77 o 
   6  11   4       36.20       43.50      2.81 o 
  -6  12   4        1.45        3.72      1.32 o 
  -5  12   4        0.00       -0.05      0.94 o 
  -4  12   4       61.83       63.83      2.14 o 
  -3  12   4       46.57       45.30      2.26 o 
  -2  12   4       57.25       53.87      1.45 o 
  -1  12   4       27.88       27.33      1.18 o 
   0  12   4      344.01      347.11      4.34 o 
   1  12   4       25.54       26.87      1.05 o 
   2  12   4       75.16       78.85      1.61 o 
   3  12   4        0.37       -0.40      0.61 o 
   4  12   4       13.05       16.98      1.08 o 
   5  12   4       11.26        9.80      1.44 o 
  -5  13   4       25.24       27.12      1.79 o 
  -4  13   4        1.11        1.39      1.17 o 
  -3  13   4       27.59       25.24      1.29 o 
  -2  13   4        8.21        6.77      0.94 o 
  -1  13   4        1.33        1.63      0.73 o 
   0  13   4       29.05       28.39      1.41 o 
   1  13   4      291.33      283.85      3.79 o 
   2  13   4       81.63       76.91      1.63 o 
   3  13   4       20.71       22.58      1.10 o 
   4  13   4       54.85       56.66      2.58 o 
   5  13   4        3.27        3.27      1.58 o 
  -4  14   4       51.74       57.55      2.67 o 
  -3  14   4        0.45       -0.70      0.70 o 
  -2  14   4        1.62        1.66      0.77 o 
  -1  14   4       63.65       60.01      1.92 o 
   0  14   4      100.97      107.59      2.50 o 
   1  14   4        0.40       -1.01      1.01 o 
   2  14   4       15.19       15.94      1.13 o 
   3  14   4        0.00       -0.69      0.69 o 
   4  14   4       41.09       40.13      2.37 o 
  -4  15   4        0.12        2.09      1.28 o 
  -3  15   4       21.17       18.63      1.28 o 
  -2  15   4        0.00       -0.71      0.71 o 
  -1  15   4       76.98       71.09      2.09 o 
   0  15   4      100.65       98.94      2.46 o 
   1  15   4       12.18       13.18      1.19 o 
   2  15   4        0.53        0.86      0.84 o 
   3  15   4       15.74       17.53      1.25 o 
  -2  16   4       23.58       23.93      1.75 o 
  -1  16   4        0.43        0.97      0.95 o 
   0  16   4        3.46        3.46      1.13 o 
   1  16   4       17.93       15.55      1.31 o 
   2  16   4        2.44        4.19      1.04 o 
  -7   0   5      285.98      281.76      4.84 o 
  -5   0   5       79.54       87.90      2.51 o 
  -3   0   5       43.82       64.07      1.50 o 
  -1   0   5     2063.09     2186.82     22.39 o 
   1   0   5     4554.36     4565.11     52.06 o 
   3   0   5       47.22       63.25      1.44 o 
   5   0   5      281.45      271.29      8.83 o 
   7   0   5        0.14        0.00      1.53 o 
  -8   1   5        0.00       -0.23      0.48 o 
  -7   1   5      282.66      280.72      3.66 o 
  -6   1   5      114.31      109.72      2.07 o 
  -5   1   5      311.14      309.57      3.19 o 
  -4   1   5       18.02       18.04      0.80 o 
  -3   1   5     3181.63     3384.32     31.67 o 
  -2   1   5      138.40      169.52      2.56 o 
  -1   1   5     2255.82     2319.41     17.68 o 
   0   1   5       80.50       83.55      0.98 o 
   1   1   5      234.05      208.36      1.99 o 
   2   1   5       28.76       32.28      0.70 o 
   3   1   5      139.12      117.10      1.60 o 
   4   1   5       32.54       37.64      0.96 o 
   5   1   5      139.52      123.47      2.25 o 
   6   1   5      109.41      102.83      2.38 o 
   7   1   5      102.59      102.08      2.53 o 
   8   1   5        1.54        0.76      0.88 o 
  -8   2   5       13.46       14.96      1.73 o 
  -7   2   5        2.77        1.53      0.62 o 
  -6   2   5      304.68      297.90      3.67 o 
  -5   2   5        3.58        3.48      0.35 o 
  -4   2   5        8.62        7.86      0.40 o 
  -3   2   5      315.77      323.79      3.00 o 
  -2   2   5        4.49        4.45      0.35 o 
  -1   2   5        2.29        1.22      0.21 o 
   0   2   5      387.99      418.57      3.35 o 
   1   2   5     1687.68     1828.44     15.03 o 
   2   2   5      340.96      370.26      3.75 o 
   3   2   5     1064.46     1158.68     10.58 o 
   4   2   5      203.51      195.58      2.64 o 
   5   2   5       93.22       88.75      2.75 o 
   6   2   5       26.78       24.88      1.87 o 
   7   2   5       37.97       39.46      1.68 o 
  -8   3   5        1.52        2.52      1.03 o 
  -7   3   5       61.09       58.72      1.20 o 
  -6   3   5       90.33       90.25      1.55 o 
  -5   3   5      821.22      839.81      7.73 o 
  -4   3   5      110.71      124.54      1.31 o 
  -3   3   5      595.69      556.06      4.58 o 
  -2   3   5      208.30      260.38      2.35 o 
  -1   3   5     1101.86     1145.56      9.56 o 
   0   3   5        0.37        1.14      0.21 o 
   1   3   5      798.86      802.34      6.91 o 
   2   3   5      331.24      313.59      3.05 o 
   3   3   5      453.65      433.41      4.41 o 
   4   3   5       61.57       56.93      1.18 o 
   5   3   5      311.91      308.19      4.22 o 
   6   3   5        0.63       -1.05      1.05 o 
   7   3   5       10.81       12.41      1.11 o 
  -8   4   5       62.76       61.95      2.88 o 
  -7   4   5        2.19        1.34      0.93 o 
  -6   4   5       51.38       53.10      1.93 o 
  -5   4   5      473.31      475.85      6.62 o 
  -4   4   5      128.09      138.72      1.78 o 
  -3   4   5      177.07      166.92      1.64 o 
  -2   4   5     1741.64     1909.26     14.76 o 
  -1   4   5     1793.18     1838.87     14.25 o 
   0   4   5      450.09      519.08      4.10 o 
   1   4   5        5.59        5.13      0.38 o 
   2   4   5      284.10      285.98      3.08 o 
   3   4   5      654.53      632.98      6.16 o 
   4   4   5        1.31        0.73      0.50 o 
   5   4   5       33.69       34.41      1.74 o 
   6   4   5        1.41        1.38      0.69 o 
   7   4   5        5.70        6.11      0.90 o 
  -8   5   5        0.80       -0.40      1.41 o 
  -7   5   5       21.76       22.56      1.62 o 
  -6   5   5        9.76        9.76      2.18 o 
  -5   5   5      674.69      637.15      8.57 o 
  -4   5   5      512.68      519.93      6.30 o 
  -3   5   5       59.42       45.05      0.73 o 
  -2   5   5        5.26        7.55      0.39 o 
  -1   5   5     1032.02     1031.82      8.27 o 
   0   5   5      669.99      698.44      5.46 o 
   1   5   5     1917.86     1941.82     17.19 o 
   2   5   5       80.17       81.55      1.32 o 
   3   5   5      485.37      449.69      4.76 o 
   4   5   5      155.04      166.81      2.43 o 
   5   5   5       59.47       56.90      1.48 o 
   6   5   5       11.20        9.26      1.02 o 
   7   5   5       57.86       61.96      1.82 o 
  -8   6   5       14.17       11.19      2.00 o 
  -7   6   5       47.28       53.34      4.69 o 
  -6   6   5       28.83       29.30      1.56 o 
  -5   6   5      135.53      127.49      2.76 o 
  -4   6   5      463.05      454.16      8.10 o 
  -3   6   5       47.09       45.74      0.68 o 
  -2   6   5       45.22       53.54      0.84 o 
  -1   6   5     1173.67     1191.92     10.65 o 
   0   6   5      506.18      509.13      4.16 o 
   1   6   5      177.25      180.22      1.94 o 
   2   6   5      157.40      151.23      2.17 o 
   3   6   5       39.03       34.57      0.96 o 
   4   6   5        1.76        3.23      0.59 o 
   5   6   5       12.16       13.64      0.92 o 
   6   6   5       13.51       14.75      0.93 o 
   7   6   5       10.54       12.71      1.31 o 
  -8   7   5        5.81        4.52      1.74 o 
  -7   7   5       16.72       19.78      1.77 o 
  -6   7   5        7.02        7.73      1.11 o 
  -5   7   5       98.97       93.56      2.39 o 
  -4   7   5       58.41       54.55      1.58 o 
  -3   7   5      727.89      724.67      5.97 o 
  -2   7   5      146.07      149.39      1.66 o 
  -1   7   5     1315.77     1312.72     10.56 o 
   0   7   5      257.27      264.83      2.61 o 
   1   7   5      146.12      131.15      1.57 o 
   2   7   5      286.71      280.39      3.18 o 
   3   7   5      910.78      900.58      9.74 o 
   4   7   5      128.66      114.26      1.97 o 
   5   7   5      198.94      203.34      3.13 o 
   6   7   5       65.70       73.02      1.64 o 
   7   7   5       44.03       47.29      1.94 o 
  -7   8   5       23.13       28.28      2.12 o 
  -6   8   5       37.45       31.39      1.79 o 
  -5   8   5       53.37       55.96      1.97 o 
  -4   8   5      190.07      176.73      3.07 o 
  -3   8   5      546.36      544.53      4.65 o 
  -2   8   5       15.64       15.93      0.92 o 
  -1   8   5        3.27        2.26      0.41 o 
   0   8   5       69.48       70.20      1.13 o 
   1   8   5      461.84      464.08      5.23 o 
   2   8   5       20.20       24.92      1.00 o 
   3   8   5        0.01        0.35      0.51 o 
   4   8   5       57.79       56.99      1.40 o 
   5   8   5        2.98        3.71      0.63 o 
   6   8   5        0.09       -0.72      0.72 o 
  -7   9   5        9.42        9.56      1.54 o 
  -6   9   5       21.86       23.95      1.64 o 
  -5   9   5        8.05        8.92      1.36 o 
  -4   9   5      396.13      385.28      7.17 o 
  -3   9   5       58.79       53.79      0.81 o 
  -2   9   5       59.38       57.80      1.10 o 
  -1   9   5      154.24      141.63      1.74 o 
   0   9   5       13.87       15.70      0.73 o 
   1   9   5      781.07      789.41      6.72 o 
   2   9   5      518.74      500.66      4.90 o 
   3   9   5      112.05      108.50      1.96 o 
   4   9   5       22.96       25.63      1.56 o 
   5   9   5       44.57       49.35      2.79 o 
   6   9   5        6.40        7.26      0.81 o 
  -7  10   5       47.46       52.09      2.88 o 
  -6  10   5       55.04       66.74      2.49 o 
  -5  10   5       52.46       49.59      2.04 o 
  -4  10   5        9.91       11.17      1.36 o 
  -3  10   5      240.17      247.03      2.47 o 
  -2  10   5      204.53      207.66      2.69 o 
  -1  10   5       13.51       14.77      0.86 o 
   0  10   5       27.28       27.21      0.91 o 
   1  10   5        0.81       -0.06      0.47 o 
   2  10   5      332.35      328.63      3.58 o 
   3  10   5       58.56       54.77      1.43 o 
   4  10   5       17.61       17.16      0.98 o 
   5  10   5        1.51        1.00      0.70 o 
   6  10   5        9.27        9.85      1.81 o 
  -6  11   5       13.49       14.66      2.38 o 
  -5  11   5       53.62       59.98      2.08 o 
  -4  11   5        0.87       -0.28      0.82 o 
  -3  11   5        0.31       -0.57      0.57 o 
  -2  11   5       69.18       66.58      1.65 o 
  -1  11   5       44.68       41.66      1.29 o 
   0  11   5      429.93      422.25      4.60 o 
   1  11   5      468.59      447.87      4.87 o 
   2  11   5        0.12        0.11      0.62 o 
   3  11   5       58.76       61.35      1.63 o 
   4  11   5       85.24       86.49      1.85 o 
   5  11   5       44.79       44.22      1.70 o 
  -6  12   5        3.14        2.29      1.85 o 
  -5  12   5       43.14       53.73      2.20 o 
  -4  12   5        1.02        0.93      0.92 o 
  -3  12   5        0.23       -0.63      0.63 o 
  -2  12   5       97.17       94.12      2.62 o 
  -1  12   5        9.45        9.21      0.93 o 
   0  12   5       37.62       35.97      1.26 o 
   1  12   5       49.90       47.74      2.05 o 
   2  12   5       59.81       59.93      1.63 o 
   3  12   5       13.06       12.29      0.93 o 
   4  12   5        0.01        0.14      0.77 o 
   5  12   5        0.10       -0.01      0.92 o 
  -5  13   5       11.39       12.72      1.39 o 
  -4  13   5       28.62       29.29      2.17 o 
  -3  13   5       13.90       12.85      1.17 o 
  -2  13   5       39.07       37.36      1.39 o 
  -1  13   5       65.91       65.51      1.87 o 
   0  13   5       40.14       41.91      1.40 o 
   1  13   5       13.38       12.94      0.97 o 
   2  13   5        8.06        8.34      0.86 o 
   3  13   5       60.74       66.65      1.70 o 
   4  13   5        4.46        4.92      0.67 o 
  -4  14   5       22.31       21.31      1.85 o 
  -3  14   5        9.40        7.69      1.14 o 
  -2  14   5       20.42       20.04      1.23 o 
  -1  14   5       12.68       14.13      1.13 o 
   0  14   5      109.16      109.29      2.47 o 
   1  14   5        6.48        3.75      0.76 o 
   2  14   5        7.77        8.10      0.99 o 
   3  14   5        8.31        7.59      1.25 o 
   4  14   5       29.12       32.61      1.78 o 
  -3  15   5        4.23        5.64      1.12 o 
  -2  15   5       12.00       13.13      1.12 o 
  -1  15   5       17.19       18.15      1.37 o 
   0  15   5        2.99        4.19      1.00 o 
   1  15   5        8.65        8.67      1.10 o 
   2  15   5        6.08        5.82      1.00 o 
   3  15   5        2.53        3.07      0.93 o 
  -2  16   5        7.94        7.83      1.25 o 
  -1  16   5        9.19        7.69      1.12 o 
   0  16   5       31.32       32.34      1.70 o 
   1  16   5        0.65       -0.90      0.90 o 
  -8   0   6       11.61       10.54      0.97 o 
  -6   0   6        0.22       -0.74      0.74 o 
  -4   0   6       34.63       35.93      1.36 o 
  -2   0   6        0.20        0.49      0.62 o 
   0   0   6     1339.42     1479.02     14.12 o 
   2   0   6     1419.71     1426.97     16.96 o 
   4   0   6        6.65        6.90      0.90 o 
   6   0   6       44.25       43.41      2.41 o 
  -8   1   6       19.12       20.19      0.92 o 
  -7   1   6       18.17       16.48      0.97 o 
  -6   1   6        3.18        0.93      0.57 o 
  -5   1   6      137.62      135.48      1.90 o 
  -4   1   6      472.51      477.95      4.63 o 
  -3   1   6      660.53      752.63      7.51 o 
  -2   1   6       71.99      123.98      1.53 o 
  -1   1   6        0.23        0.92      0.21 o 
   0   1   6     1281.14     1314.29      9.77 o 
   1   1   6      153.11      185.10      1.88 o 
   2   1   6     2055.85     2119.97     17.50 o 
   3   1   6       67.93       61.03      1.24 o 
   4   1   6     1364.65     1377.11     13.65 o 
   5   1   6       14.28       11.68      1.05 o 
   6   1   6      153.86      156.18      3.15 o 
   7   1   6       14.34       11.78      1.14 o 
  -8   2   6        1.81        0.91      0.73 o 
  -7   2   6        0.00        0.13      0.46 o 
  -6   2   6      184.98      169.05      2.44 o 
  -5   2   6       13.11       13.81      0.67 o 
  -4   2   6       26.14       28.90      0.69 o 
  -3   2   6      194.93      203.43      2.08 o 
  -2   2   6      204.08      226.00      2.28 o 
  -1   2   6      198.40      200.48      1.94 o 
   0   2   6     1352.03     1491.83     11.02 o 
   1   2   6     1523.20     1675.51     13.92 o 
   2   2   6       52.15       50.07      0.91 o 
   3   2   6       67.87       67.23      1.21 o 
   4   2   6       42.07       41.08      1.07 o 
   5   2   6      131.30      130.59      2.61 o 
   6   2   6       88.35       88.96      2.50 o 
   7   2   6        1.19        1.90      0.90 o 
  -8   3   6       75.16       79.77      3.33 o 
  -7   3   6       22.05       18.69      0.76 o 
  -6   3   6      352.31      328.36      4.52 o 
  -5   3   6       61.54       50.46      1.08 o 
  -4   3   6       45.57       55.37      0.83 o 
  -3   3   6       28.67       28.35      0.62 o 
  -2   3   6     1685.11     1689.29     14.94 o 
  -1   3   6      523.60      601.08      4.96 o 
   0   3   6     3235.25     3332.21     24.08 o 
   1   3   6        0.16        2.21      0.41 o 
   2   3   6     1025.99      984.34      8.53 o 
   3   3   6       70.67       72.16      1.42 o 
   4   3   6      386.73      360.31      4.32 o 
   5   3   6        2.22        2.66      0.67 o 
   6   3   6      206.10      214.63      3.80 o 
   7   3   6        2.83        0.93      0.84 o 
  -8   4   6        5.36        2.59      1.34 o 
  -7   4   6        0.77       -0.46      1.29 o 
  -6   4   6        7.84        5.96      0.99 o 
  -5   4   6      257.15      230.36      2.76 o 
  -4   4   6       71.00       64.38      0.85 o 
  -3   4   6       90.90       86.43      1.09 o 
  -2   4   6      849.17      917.28      7.86 o 
  -1   4   6        3.66        5.04      0.37 o 
   0   4   6      573.43      599.10      4.73 o 
   1   4   6      157.44      166.04      1.89 o 
   2   4   6       34.60       33.52      0.86 o 
   3   4   6      542.57      543.49      5.48 o 
   4   4   6      722.76      681.26      7.35 o 
   5   4   6      238.73      226.98      3.48 o 
   6   4   6        6.39        6.63      0.94 o 
   7   4   6       18.83       18.70      1.50 o 
  -8   5   6        0.63        0.76      1.41 o 
  -7   5   6        1.01        0.15      0.93 o 
  -6   5   6       92.93       93.38      2.71 o 
  -5   5   6      238.92      218.20      3.82 o 
  -4   5   6      142.22      130.88      1.72 o 
  -3   5   6      135.89      149.61      1.86 o 
  -2   5   6      628.67      638.45      5.33 o 
  -1   5   6        4.48        4.29      0.59 o 
   0   5   6      189.13      161.72      1.62 o 
   1   5   6      105.35      101.95      1.41 o 
   2   5   6     1182.05     1201.63     11.03 o 
   3   5   6        0.05        0.24      0.37 o 
   4   5   6       64.77       66.55      1.48 o 
   5   5   6        1.05        0.07      0.59 o 
   6   5   6       68.28       75.83      2.05 o 
   7   5   6        3.16        3.89      1.02 o 
  -8   6   6        0.17       -1.28      1.41 o 
  -7   6   6        3.02        3.00      1.17 o 
  -6   6   6        0.75        0.69      1.32 o 
  -5   6   6       30.80       24.39      1.41 o 
  -4   6   6      159.56      162.45      1.98 o 
  -3   6   6       16.59       19.82      0.52 o 
  -2   6   6        0.09        0.48      0.24 o 
  -1   6   6        0.85        1.14      0.33 o 
   0   6   6      474.24      504.34      4.19 o 
   1   6   6       50.29       55.88      1.04 o 
   2   6   6      187.14      189.43      2.41 o 
   3   6   6     1241.49     1189.39     11.99 o 
   4   6   6       16.66       17.29      0.90 o 
   5   6   6        4.87        8.74      0.82 o 
   6   6   6       10.98       15.65      1.12 o 
   7   6   6       17.70       20.53      1.43 o 
  -7   7   6        4.07        4.97      1.29 o 
  -6   7   6       80.79       78.46      3.60 o 
  -5   7   6       43.19       49.76      1.85 o 
  -4   7   6      823.49      820.54      9.65 o 
  -3   7   6       42.46       44.32      0.78 o 
  -2   7   6      761.91      790.62      6.23 o 
  -1   7   6      242.42      251.92      2.56 o 
   0   7   6      221.85      205.06      2.08 o 
   1   7   6      124.66      134.73      1.78 o 
   2   7   6       43.47       37.04      1.28 o 
   3   7   6      163.32      154.25      2.41 o 
   4   7   6       52.41       56.47      1.50 o 
   5   7   6        4.19        5.13      0.99 o 
   6   7   6       20.77       19.45      1.30 o 
  -7   8   6        0.01       -0.96      1.06 o 
  -6   8   6       36.92       36.04      1.94 o 
  -5   8   6        3.43        3.55      0.96 o 
  -4   8   6       23.14       23.14      1.47 o 
  -3   8   6      196.90      209.61      2.13 o 
  -2   8   6       67.09       70.43      1.10 o 
  -1   8   6      258.74      279.47      2.82 o 
   0   8   6       70.53       76.54      1.20 o 
   1   8   6       76.45       72.37      1.21 o 
   2   8   6      697.02      690.43      7.44 o 
   3   8   6       16.65       21.17      1.12 o 
   4   8   6        0.03       -0.27      0.55 o 
   5   8   6       84.54       88.04      2.39 o 
   6   8   6       10.56       10.50      0.83 o 
  -7   9   6        0.97        0.49      2.44 o 
  -6   9   6       32.40       37.57      1.99 o 
  -5   9   6        1.30        1.80      0.93 o 
  -4   9   6      433.41      441.33      6.01 o 
  -3   9   6       20.48       20.94      0.76 o 
  -2   9   6       98.46       98.79      1.65 o 
  -1   9   6       49.64       52.78      1.13 o 
   0   9   6      475.32      479.64      4.80 o 
   1   9   6       17.16       19.12      0.81 o 
   2   9   6        3.79        2.65      0.59 o 
   3   9   6       16.09       14.48      0.93 o 
   4   9   6       30.92       35.26      1.28 o 
   5   9   6        1.54        2.08      0.63 o 
   6   9   6        5.37        4.28      1.47 o 
  -7  10   6        8.61       13.59      2.24 o 
  -6  10   6       15.73       14.07      1.48 o 
  -5  10   6       13.90       11.43      1.31 o 
  -4  10   6       33.39       31.94      1.60 o 
  -3  10   6      102.35      104.61      1.54 o 
  -2  10   6      212.95      214.63      2.81 o 
  -1  10   6       50.28       49.81      1.21 o 
   0  10   6        2.44        1.83      0.52 o 
   1  10   6      252.71      251.38      3.13 o 
   2  10   6        0.72        0.82      0.83 o 
   3  10   6        0.84        0.70      0.60 o 
   4  10   6       72.66       72.98      1.74 o 
   5  10   6       42.11       43.98      1.40 o 
   6  10   6       26.05       26.55      1.47 o 
  -6  11   6       53.99       55.55      2.65 o 
  -5  11   6        1.02       -0.54      0.97 o 
  -4  11   6       66.20       73.49      2.21 o 
  -3  11   6      266.56      262.85      3.25 o 
  -2  11   6      263.80      279.69      3.72 o 
  -1  11   6        1.93        1.84      0.61 o 
   0  11   6      166.06      168.92      2.44 o 
   1  11   6      133.36      130.25      2.11 o 
   2  11   6       21.19       22.19      1.09 o 
   3  11   6       23.74       20.79      1.13 o 
   4  11   6        0.20        0.64      0.89 o 
   5  11   6        3.28        4.27      1.09 o 
  -6  12   6        0.59        0.71      1.17 o 
  -5  12   6       16.91       16.10      1.50 o 
  -4  12   6        0.16       -0.50      0.94 o 
  -3  12   6      263.65      258.12      3.57 o 
  -2  12   6        2.12        2.98      0.70 o 
  -1  12   6        0.04       -0.33      0.74 o 
   0  12   6       46.89       46.13      1.51 o 
   1  12   6        8.84        9.78      1.14 o 
   2  12   6        1.54        0.83      0.60 o 
   3  12   6       33.63       35.12      1.38 o 
   4  12   6        5.76        6.66      0.84 o 
   5  12   6        5.05        3.27      1.57 o 
  -5  13   6       18.63       20.09      1.65 o 
  -4  13   6        7.67        8.30      1.47 o 
  -3  13   6       12.80       11.58      0.71 o 
  -2  13   6      103.32      112.80      2.23 o 
  -1  13   6        9.66        9.11      0.99 o 
   0  13   6        0.86        0.28      0.68 o 
   1  13   6       65.53       62.62      1.68 o 
   2  13   6       20.19       20.96      1.15 o 
   3  13   6        0.00       -0.07      0.67 o 
   4  13   6        0.01       -0.65      0.65 o 
  -4  14   6        1.62        2.60      1.32 o 
  -3  14   6       11.73       13.60      0.82 o 
  -2  14   6       78.28       80.34      2.14 o 
  -1  14   6      111.03      116.25      2.62 o 
   0  14   6        0.71       -0.36      0.84 o 
   1  14   6        0.10        0.95      0.73 o 
   2  14   6        3.25        2.91      0.78 o 
   3  14   6        3.35        4.06      0.88 o 
  -3  15   6        0.27       -0.14      0.85 o 
  -2  15   6        0.12       -0.55      0.86 o 
  -1  15   6       23.90       23.26      1.50 o 
   0  15   6        0.65        0.36      0.92 o 
   1  15   6       32.42       27.06      1.56 o 
   2  15   6       31.90       31.05      1.66 o 
  -1  16   6       29.47       31.23      1.67 o 
   0  16   6       18.93       18.86      1.43 o 
  -7   0   7      187.67      183.31      4.41 o 
  -5   0   7      123.72      123.43      3.17 o 
  -3   0   7       31.34       21.95      0.95 o 
  -1   0   7     3408.73     3688.82     37.68 o 
   1   0   7     2557.84     2587.30     30.03 o 
   3   0   7      212.36      197.57      3.27 o 
   5   0   7      926.70      902.89     16.49 o 
   7   0   7       34.42       39.32      4.48 o 
  -8   1   7        1.84        1.97      0.55 o 
  -7   1   7        0.13        0.15      0.59 o 
  -6   1   7       40.22       33.34      1.21 o 
  -5   1   7      110.62      110.26      2.08 o 
  -4   1   7       59.46       65.05      1.10 o 
  -3   1   7       50.20       41.85      0.89 o 
  -2   1   7       84.71       80.23      1.19 o 
  -1   1   7      320.73      314.93      2.60 o 
   0   1   7       26.13       29.21      0.61 o 
   1   1   7       17.62       24.43      0.64 o 
   2   1   7       22.94       22.84      0.73 o 
   3   1   7       29.33       27.10      0.85 o 
   4   1   7      126.23      126.41      3.23 o 
   5   1   7      202.19      194.13      4.77 o 
   6   1   7        5.86        4.76      1.02 o 
   7   1   7        1.54        1.74      0.91 o 
  -8   2   7        0.00       -0.68      0.72 o 
  -7   2   7        0.03       -0.21      0.50 o 
  -6   2   7        1.86       -0.18      0.66 o 
  -5   2   7       77.67       72.07      1.30 o 
  -4   2   7        3.09        1.71      0.31 o 
  -3   2   7      243.41      237.06      2.60 o 
  -2   2   7      685.82      768.29      6.70 o 
  -1   2   7        5.16       19.41      0.64 o 
   0   2   7       14.20       12.21      0.46 o 
   1   2   7     1318.33     1376.43     11.63 o 
   2   2   7      575.47      583.02      5.36 o 
   3   2   7     1103.44     1077.74      9.44 o 
   4   2   7       31.10       28.08      1.10 o 
   5   2   7      168.43      171.12      3.82 o 
   6   2   7       40.42       35.66      1.73 o 
   7   2   7       81.76       81.72      3.40 o 
  -8   3   7        0.12       -1.79      3.18 o 
  -7   3   7       59.49       60.34      1.73 o 
  -6   3   7       11.91        9.19      0.57 o 
  -5   3   7      113.18      105.42      1.42 o 
  -4   3   7       36.72       38.55      0.77 o 
  -3   3   7      804.83      798.41      6.95 o 
  -2   3   7       42.12       50.48      0.95 o 
  -1   3   7     1078.51     1131.28      9.01 o 
   0   3   7      361.17      414.84      3.47 o 
   1   3   7      363.00      360.94      3.53 o 
   2   3   7        3.53        2.56      0.37 o 
   3   3   7        2.92        4.32      0.53 o 
   4   3   7      565.36      546.60      6.94 o 
   5   3   7       98.27       97.84      2.23 o 
   6   3   7        0.04        0.88      0.78 o 
   7   3   7        0.49        1.27      0.90 o 
  -8   4   7        5.16        2.48      1.53 o 
  -7   4   7       52.07       53.39      7.53 o 
  -6   4   7        0.71        0.65      0.31 o 
  -5   4   7       47.00       48.33      0.81 o 
  -4   4   7       21.94       19.86      0.58 o 
  -3   4   7      431.75      432.89      4.04 o 
  -2   4   7        0.01        1.03      0.30 o 
  -1   4   7      405.38      395.54      3.51 o 
   0   4   7      146.88      157.70      1.67 o 
   1   4   7       36.61       19.34      0.66 o 
   2   4   7       18.80       18.42      0.71 o 
   3   4   7      986.53      951.25      9.08 o 
   4   4   7       63.53       57.06      1.44 o 
   5   4   7      151.28      142.75      2.66 o 
   6   4   7        4.86        5.82      0.95 o 
   7   4   7       37.10       38.47      1.78 o 
  -8   5   7        1.04       -2.36      2.36 o 
  -7   5   7        0.87       -1.16      1.16 o 
  -6   5   7       18.97       14.97      2.71 o 
  -5   5   7       42.00       35.27      0.78 o 
  -4   5   7       40.26       47.50      0.95 o 
  -3   5   7      105.01      108.79      1.34 o 
  -2   5   7       63.71       72.57      1.13 o 
  -1   5   7      261.59      310.24      4.11 o 
   0   5   7        1.48        4.30      0.38 o 
   1   5   7       32.06       33.63      0.79 o 
   2   5   7      349.46      380.61      4.11 o 
   3   5   7       53.66       49.36      1.12 o 
   4   5   7        9.35        7.81      0.75 o 
   5   5   7       42.71       48.75      1.56 o 
   6   5   7       70.40       72.25      2.17 o 
   7   5   7        1.22        1.62      0.91 o 
  -8   6   7        5.62        4.76      1.74 o 
  -7   6   7       15.89       14.26      1.91 o 
  -6   6   7        5.80        7.29      1.22 o 
  -5   6   7      161.35      153.79      3.15 o 
  -4   6   7      240.69      221.59      2.38 o 
  -3   6   7      112.64      106.85      1.36 o 
  -2   6   7      128.27      133.89      1.61 o 
  -1   6   7      401.94      397.79      3.65 o 
   0   6   7      175.09      150.71      1.63 o 
   1   6   7      572.19      550.53      4.88 o 
   2   6   7      294.21      297.28      3.43 o 
   3   6   7       25.09       21.43      0.98 o 
   4   6   7       20.51       24.47      1.10 o 
   5   6   7       21.99       24.08      1.22 o 
   6   6   7        1.30        1.40      1.50 o 
  -7   7   7       63.22       71.91      3.90 o 
  -6   7   7       20.02       20.45      1.47 o 
  -5   7   7       64.06       60.36      2.00 o 
  -4   7   7      142.14      129.89      1.79 o 
  -3   7   7       28.11       28.21      0.69 o 
  -2   7   7      109.32      119.36      1.51 o 
  -1   7   7        6.19        8.56      0.63 o 
   0   7   7       17.10       18.97      0.70 o 
   1   7   7       29.97       29.34      0.89 o 
   2   7   7       94.42       89.58      1.60 o 
   3   7   7       96.55       96.54      1.89 o 
   4   7   7       36.06       30.02      1.24 o 
   5   7   7       21.11       22.00      1.24 o 
   6   7   7       58.90       63.15      1.96 o 
  -7   8   7       13.06       11.18      1.58 o 
  -6   8   7        6.05        5.79      1.14 o 
  -5   8   7       82.89       83.23      2.48 o 
  -4   8   7      148.83      137.39      1.84 o 
  -3   8   7       49.49       48.67      1.16 o 
  -2   8   7       10.12        7.31      0.63 o 
  -1   8   7      549.31      550.32      6.71 o 
   0   8   7       28.32       30.08      0.88 o 
   1   8   7      201.13      184.49      2.32 o 
   2   8   7       96.94       91.90      1.73 o 
   3   8   7        0.07       -0.12      0.57 o 
   4   8   7        0.20       -0.54      0.54 o 
   5   8   7       84.17       87.13      2.06 o 
   6   8   7        0.01        0.38      0.68 o 
  -7   9   7        0.92        0.53      1.21 o 
  -6   9   7        3.94       -0.08      1.43 o 
  -5   9   7       26.47       33.66      1.85 o 
  -4   9   7      101.32       89.58      2.28 o 
  -3   9   7       21.76       22.15      0.78 o 
  -2   9   7        2.87        3.42      0.58 o 
  -1   9   7       36.20       36.32      1.07 o 
   0   9   7       21.08       21.92      0.86 o 
   1   9   7       34.73       32.82      1.10 o 
   2   9   7       48.64       49.45      1.32 o 
   3   9   7      115.57      112.20      2.15 o 
   4   9   7       37.69       44.53      1.51 o 
   5   9   7       14.25       10.33      0.98 o 
   6   9   7        2.63        3.05      1.06 o 
  -6  10   7        0.18        0.93      1.13 o 
  -5  10   7       15.40       20.51      1.90 o 
  -4  10   7        0.41        0.89      0.84 o 
  -3  10   7      508.66      504.37      5.36 o 
  -2  10   7        3.47        1.93      0.60 o 
  -1  10   7       33.99       33.15      1.10 o 
   0  10   7        0.09        0.03      0.47 o 
   1  10   7       83.92       76.79      1.60 o 
   2  10   7        0.23        0.02      0.60 o 
   3  10   7       88.44       90.23      2.12 o 
   4  10   7       26.46       23.12      1.19 o 
   5  10   7        0.19       -0.35      0.75 o 
  -6  11   7        0.61        1.15      1.14 o 
  -5  11   7       13.42       14.50      1.53 o 
  -4  11   7        1.94        0.19      0.86 o 
  -3  11   7       34.25       36.14      1.12 o 
  -2  11   7        7.90        8.51      0.78 o 
  -1  11   7       22.77       24.38      1.06 o 
   0  11   7      121.42      118.92      2.19 o 
   1  11   7        0.19       -0.52      0.55 o 
   2  11   7       92.94       86.35      1.91 o 
   3  11   7        0.24        1.13      0.73 o 
   4  11   7       11.31       14.59      1.65 o 
   5  11   7       32.61       40.70      1.58 o 
  -5  12   7       40.48       39.37      2.23 o 
  -4  12   7       22.17       25.30      1.60 o 
  -3  12   7       58.30       60.53      1.48 o 
  -2  12   7       31.06       33.29      1.34 o 
  -1  12   7      118.88      119.25      2.31 o 
   0  12   7       13.56       12.97      0.98 o 
   1  12   7       43.82       44.71      1.49 o 
   2  12   7       66.56       70.22      1.80 o 
   3  12   7       31.90       34.17      1.43 o 
   4  12   7       16.13       14.27      1.06 o 
  -5  13   7        9.05       10.91      1.53 o 
  -4  13   7       30.39       25.63      2.72 o 
  -3  13   7       38.14       39.58      1.27 o 
  -2  13   7       22.74       21.25      1.23 o 
  -1  13   7        9.68       10.87      1.54 o 
   0  13   7       20.70       19.03      1.16 o 
   1  13   7       81.63       80.20      1.92 o 
   2  13   7       27.63       25.98      1.42 o 
   3  13   7        1.23        1.47      0.78 o 
   4  13   7        6.22        6.16      0.91 o 
  -4  14   7        5.06        5.92      1.44 o 
  -3  14   7       26.29       28.78      1.10 o 
  -2  14   7       20.08       24.77      1.84 o 
  -1  14   7      112.13      119.98      2.73 o 
   0  14   7        4.55        4.21      1.17 o 
   1  14   7       80.75       83.30      2.02 o 
   2  14   7        0.90        0.25      0.84 o 
   3  14   7       16.14       17.06      1.73 o 
  -3  15   7        3.82        3.43      1.29 o 
  -2  15   7       66.16       64.70      2.02 o 
  -1  15   7        2.91        2.90      0.99 o 
   0  15   7        0.94       -0.03      0.92 o 
   1  15   7        0.03        0.24      0.81 o 
  -8   0   8       70.00       80.01      2.74 o 
  -6   0   8      250.39      251.69      5.49 o 
  -4   0   8     1472.71     1359.17     18.81 o 
  -2   0   8     2473.18     2469.15     28.67 o 
   0   0   8     2976.15     3189.24     30.02 o 
   2   0   8      801.82      730.98      9.37 o 
   4   0   8      107.95      110.24      3.10 o 
   6   0   8       71.69       75.72      6.47 o 
  -8   1   8        0.84        0.37      0.60 o 
  -7   1   8       12.19        9.41      0.83 o 
  -6   1   8        2.34        2.63      0.62 o 
  -5   1   8      117.81      103.39      2.82 o 
  -4   1   8       39.23       44.07      1.69 o 
  -3   1   8        1.84        0.61      0.33 o 
  -2   1   8      109.40      106.53      1.42 o 
  -1   1   8        0.17        1.49      0.34 o 
   0   1   8      149.11      154.31      1.65 o 
   1   1   8       78.84       93.24      1.28 o 
   2   1   8       56.15       46.35      1.26 o 
   3   1   8      285.95      283.88      3.37 o 
   4   1   8      448.86      419.45      6.74 o 
   5   1   8      171.19      165.76      3.30 o 
   6   1   8        0.09        0.47      0.85 o 
   7   1   8        0.90        1.54      1.02 o 
  -8   2   8       16.86       18.54      1.26 o 
  -7   2   8        0.15       -0.48      0.48 o 
  -6   2   8        1.00        0.28      0.56 o 
  -5   2   8       13.68       15.96      0.83 o 
  -4   2   8        0.92        0.79      0.42 o 
  -3   2   8        0.29        1.52      0.58 o 
  -2   2   8      498.76      484.01      4.25 o 
  -1   2   8      215.49      199.88      2.07 o 
   0   2   8      132.15      103.54      1.26 o 
   1   2   8       17.15       30.97      0.75 o 
   2   2   8       29.73       33.12      0.98 o 
   3   2   8       20.09       19.42      0.87 o 
   4   2   8       42.54       42.78      1.55 o 
   5   2   8        0.76        1.13      0.71 o 
   6   2   8        9.72        6.65      1.05 o 
   7   2   8        0.34        0.43      0.91 o 
  -8   3   8        6.05        4.26      1.77 o 
  -7   3   8        0.92        0.66      0.88 o 
  -6   3   8        0.39        0.94      0.50 o 
  -5   3   8      165.59      157.53      2.17 o 
  -4   3   8       22.92       21.31      0.81 o 
  -3   3   8       14.21       13.10      0.95 o 
  -2   3   8        4.55        6.32      0.46 o 
  -1   3   8      331.03      324.83      2.88 o 
   0   3   8      275.04      279.58      2.57 o 
   1   3   8      391.06      356.34      3.60 o 
   2   3   8      228.29      229.11      2.46 o 
   3   3   8        8.23        7.79      0.70 o 
   4   3   8       47.51       51.49      1.57 o 
   5   3   8       55.49       54.44      1.93 o 
   6   3   8      114.47      124.10      2.95 o 
   7   3   8       13.23       16.86      1.73 o 
  -8   4   8        4.72        5.53      1.67 o 
  -7   4   8        0.02       -1.06      1.16 o 
  -6   4   8      111.21      103.98      2.62 o 
  -5   4   8        0.00        0.45      0.36 o 
  -4   4   8      293.76      286.20      2.92 o 
  -3   4   8       16.54       18.36      0.66 o 
  -2   4   8       11.18        7.74      0.49 o 
  -1   4   8        1.39        1.22      0.30 o 
   0   4   8      739.55      726.00      6.07 o 
   1   4   8        9.69        4.37      0.47 o 
   2   4   8      536.58      531.06      4.80 o 
   3   4   8        5.38        4.17      0.63 o 
   4   4   8        0.07        0.01      0.55 o 
   5   4   8        0.10       -0.08      0.69 o 
   6   4   8       14.68       13.70      1.29 o 
  -8   5   8        1.49        2.71      1.50 o 
  -7   5   8        8.51        8.99      2.82 o 
  -6   5   8        1.53        2.72      1.24 o 
  -5   5   8       68.78       59.17      1.58 o 
  -4   5   8       12.20       12.60      0.53 o 
  -3   5   8        0.61        0.73      0.40 o 
  -2   5   8       62.74       59.13      1.17 o 
  -1   5   8      170.45      178.95      2.46 o 
   0   5   8        0.49        2.03      0.51 o 
   1   5   8      169.81      171.45      1.99 o 
   2   5   8      167.20      153.02      2.18 o 
   3   5   8       81.49       80.33      1.86 o 
   4   5   8       16.10       18.84      1.02 o 
   5   5   8        5.83        5.15      0.87 o 
   6   5   8       48.89       48.05      1.93 o 
  -7   6   8        0.14       -1.24      1.24 o 
  -6   6   8      113.78      124.38      4.33 o 
  -5   6   8        3.25        2.01      0.60 o 
  -4   6   8      162.27      167.44      1.86 o 
  -3   6   8        2.92        2.93      0.48 o 
  -2   6   8     1075.58     1072.27      9.36 o 
  -1   6   8       38.80       44.47      1.00 o 
   0   6   8      229.73      244.05      2.38 o 
   1   6   8       19.30       18.50      0.85 o 
   2   6   8      246.43      253.12      3.12 o 
   3   6   8       35.12       36.18      1.27 o 
   4   6   8      468.69      456.01      5.51 o 
   5   6   8        0.08        1.17      0.75 o 
   6   6   8       55.51       56.56      2.82 o 
  -7   7   8        3.45        4.36      1.67 o 
  -6   7   8       11.15       11.28      1.41 o 
  -5   7   8        5.46        3.71      0.90 o 
  -4   7   8        0.03       -0.25      0.25 o 
  -3   7   8       56.37       51.27      0.96 o 
  -2   7   8       15.86       19.19      0.85 o 
  -1   7   8        2.47        3.73      0.51 o 
   0   7   8        2.68        3.19      0.58 o 
   1   7   8      412.06      398.06      4.08 o 
   2   7   8       37.63       35.61      1.13 o 
   3   7   8       18.02       16.02      0.97 o 
   4   7   8      144.75      138.59      2.52 o 
   5   7   8        0.78        0.72      0.80 o 
   6   7   8        0.55       -0.24      0.84 o 
  -7   8   8        7.35        8.65      1.49 o 
  -6   8   8       15.24       19.66      1.60 o 
  -5   8   8       10.02        9.65      1.19 o 
  -4   8   8      119.86      120.23      2.11 o 
  -3   8   8       62.85       67.34      1.40 o 
  -2   8   8       24.97       25.04      0.96 o 
  -1   8   8        2.26        3.01      0.48 o 
   0   8   8       63.85       59.40      1.31 o 
   1   8   8        1.53        1.24      0.52 o 
   2   8   8       40.77       41.49      1.25 o 
   3   8   8       24.09       20.77      1.08 o 
   4   8   8       46.82       49.26      1.65 o 
   5   8   8        0.27        0.19      0.72 o 
   6   8   8      102.30      116.80      2.60 o 
  -7   9   8       68.33       75.62      5.66 o 
  -6   9   8        0.07        2.41      1.10 o 
  -5   9   8        2.85        4.49      1.12 o 
  -4   9   8       39.03       36.71      0.95 o 
  -3   9   8      187.33      185.44      2.87 o 
  -2   9   8        1.67        1.76      0.55 o 
  -1   9   8      210.73      209.97      2.61 o 
   0   9   8      100.34      104.34      1.83 o 
   1   9   8      134.21      129.41      2.09 o 
   2   9   8        1.00        0.38      0.63 o 
   3   9   8      265.87      263.80      4.18 o 
   4   9   8       19.55       22.93      1.30 o 
   5   9   8        7.20        8.68      1.03 o 
  -6  10   8       51.45       53.76      2.46 o 
  -5  10   8       13.69       12.18      1.57 o 
  -4  10   8       57.72       62.11      1.20 o 
  -3  10   8       33.77       34.59      1.17 o 
  -2  10   8       58.21       60.00      1.45 o 
  -1  10   8        0.02        0.05      0.52 o 
   0  10   8       10.41        9.84      0.77 o 
   1  10   8        9.05        6.57      0.80 o 
   2  10   8      120.09      118.67      2.28 o 
   3  10   8        0.11        0.18      0.67 o 
   4  10   8       78.48       72.89      1.89 o 
   5  10   8        0.04        0.62      0.74 o 
  -6  11   8        0.09        1.61      1.14 o 
  -5  11   8        5.49        4.60      1.29 o 
  -4  11   8       37.41       35.41      0.89 o 
  -3  11   8       63.15       59.49      1.44 o 
  -2  11   8       34.57       33.99      1.56 o 
  -1  11   8        6.11        7.29      0.78 o 
   0  11   8       95.95       97.79      2.06 o 
   1  11   8        5.08        4.28      0.84 o 
   2  11   8       28.33       26.98      1.29 o 
   3  11   8        0.01       -0.01      0.88 o 
   4  11   8        0.44        0.68      1.11 o 
  -5  12   8        0.01        2.15      1.23 o 
  -4  12   8       24.92       25.96      0.82 o 
  -3  12   8        2.41        2.10      0.79 o 
  -2  12   8       14.68       16.55      1.05 o 
  -1  12   8       39.30       37.82      1.32 o 
   0  12   8       35.48       34.69      1.46 o 
   1  12   8       28.08       26.83      1.43 o 
   2  12   8        1.44        2.00      0.76 o 
   3  12   8        0.35        0.20      0.73 o 
   4  12   8        2.75        2.05      1.17 o 
  -4  13   8        5.08        6.49      1.41 o 
  -3  13   8       22.12       20.96      1.05 o 
  -2  13   8       67.33       68.62      1.86 o 
  -1  13   8       64.69       66.01      2.03 o 
   0  13   8        2.89        2.98      0.82 o 
   1  13   8        2.90        2.99      0.85 o 
   2  13   8       22.97       21.88      1.44 o 
   3  13   8       25.39       24.89      1.44 o 
  -3  14   8        1.82        1.68      0.66 o 
  -2  14   8      162.11      175.35      4.23 o 
  -1  14   8        0.61        0.30      0.90 o 
   0  14   8       12.39       12.26      1.10 o 
   1  14   8        7.05        7.03      1.08 o 
   2  14   8        9.50       12.12      1.20 o 
  -2  15   8       32.09       34.62      1.68 o 
  -1  15   8       12.86       14.03      1.31 o 
   0  15   8        2.41        1.24      1.02 o 
   1  15   8       34.09       32.27      2.27 o 
  -7   0   9       16.17       17.10      1.77 o 
  -5   0   9      224.74      200.66      4.74 o 
  -3   0   9      849.50      828.36     10.40 o 
  -1   0   9      271.04      260.75      3.50 o 
   1   0   9        0.06       -0.34      0.50 o 
   3   0   9      635.73      620.60      8.39 o 
   5   0   9       57.30       57.20      4.95 o 
  -8   1   9        4.72        3.61      0.73 o 
  -7   1   9       20.08       23.09      1.16 o 
  -6   1   9        0.30        0.28      0.72 o 
  -5   1   9        5.11        8.52      1.09 o 
  -4   1   9       14.46       18.71      0.83 o 
  -3   1   9        0.30        0.78      0.40 o 
  -2   1   9        2.28        1.59      0.43 o 
  -1   1   9      159.18      142.56      1.53 o 
   0   1   9       65.62       72.07      1.07 o 
   1   1   9      225.13      204.03      2.39 o 
   2   1   9       38.71       30.55      0.93 o 
   3   1   9      197.19      190.29      3.39 o 
   4   1   9        2.57        2.87      0.68 o 
   5   1   9        0.09       -0.07      0.72 o 
   6   1   9       39.35       34.89      2.92 o 
  -8   2   9        0.02       -0.19      0.73 o 
  -7   2   9       12.09       11.46      0.74 o 
  -6   2   9       34.61       30.81      1.25 o 
  -5   2   9      206.63      192.58      3.23 o 
  -4   2   9        4.87        4.48      0.61 o 
  -3   2   9       11.28       11.61      0.57 o 
  -2   2   9       78.74       74.65      1.14 o 
  -1   2   9      127.45      119.88      1.44 o 
   0   2   9        1.07        3.27      0.37 o 
   1   2   9      120.87      116.86      1.56 o 
   2   2   9       88.00       81.75      1.39 o 
   3   2   9      110.63      107.97      1.84 o 
   4   2   9        1.43       -0.11      0.65 o 
   5   2   9       15.63       14.25      1.23 o 
   6   2   9       10.69       12.11      1.28 o 
  -8   3   9        0.26        0.63      0.63 o 
  -7   3   9       73.66       74.61      2.04 o 
  -6   3   9        0.23       -0.50      0.50 o 
  -5   3   9      538.07      542.27      6.51 o 
  -4   3   9       71.39       65.30      1.52 o 
  -3   3   9     1082.57     1043.36      9.72 o 
  -2   3   9      174.49      176.12      2.12 o 
  -1   3   9     1145.80     1177.46     10.39 o 
   0   3   9        2.63        3.95      0.40 o 
   1   3   9     1067.17     1072.40      8.86 o 
   2   3   9      177.58      179.64      2.49 o 
   3   3   9      456.57      434.31      4.78 o 
   4   3   9        2.76        1.58      0.69 o 
   5   3   9      253.88      250.22      3.99 o 
   6   3   9       26.71       26.23      1.63 o 
  -8   4   9        2.78        2.33      1.41 o 
  -7   4   9       45.45       41.60      1.25 o 
  -6   4   9       10.37       12.89      0.87 o 
  -5   4   9       13.72       11.89      0.77 o 
  -4   4   9       18.54       15.07      0.86 o 
  -3   4   9      808.70      777.53      7.46 o 
  -2   4   9       79.25       73.74      1.26 o 
  -1   4   9       16.12       12.31      0.54 o 
   0   4   9       34.09       32.16      0.78 o 
   1   4   9        5.41        5.32      0.52 o 
   2   4   9       59.53       55.68      1.20 o 
   3   4   9       32.91       38.05      1.17 o 
   4   4   9       11.88       10.03      1.00 o 
   5   4   9       42.62       38.49      2.33 o 
   6   4   9       35.53       34.64      1.81 o 
  -8   5   9       13.82       15.63      2.07 o 
  -7   5   9       22.69       30.30      3.30 o 
  -6   5   9       96.04       89.82      1.75 o 
  -5   5   9        1.58        2.38      0.40 o 
  -4   5   9        1.20        0.27      0.48 o 
  -3   5   9      105.14      110.07      1.85 o 
  -2   5   9        0.84       -0.38      0.38 o 
  -1   5   9      274.20      244.08      2.40 o 
   0   5   9       14.44       14.43      0.61 o 
   1   5   9       84.49       74.62      1.51 o 
   2   5   9       22.72       24.69      1.00 o 
   3   5   9        7.90        8.22      0.81 o 
   4   5   9       52.54       47.58      1.56 o 
   5   5   9      118.45      122.21      2.63 o 
   6   5   9        2.58        3.81      1.04 o 
  -7   6   9       38.71       47.33      5.77 o 
  -6   6   9      143.32      145.42     11.54 o 
  -5   6   9      131.24      129.42      2.15 o 
  -4   6   9        2.70        2.92      0.52 o 
  -3   6   9        0.86        1.65      0.53 o 
  -2   6   9      283.08      281.17      3.08 o 
  -1   6   9      230.67      230.44      2.66 o 
   0   6   9      386.23      396.19      3.55 o 
   1   6   9       75.64       65.40      1.31 o 
   2   6   9       83.61       80.83      1.82 o 
   3   6   9        3.16        2.55      0.64 o 
   4   6   9       52.01       57.03      1.63 o 
   5   6   9       53.78       46.53      1.76 o 
   6   6   9        0.02        0.22      0.91 o 
  -7   7   9       35.47       36.87      2.99 o 
  -6   7   9        4.34        3.33      2.94 o 
  -5   7   9       95.58       98.31      2.26 o 
  -4   7   9      184.85      174.57      2.51 o 
  -3   7   9      405.65      403.94      4.78 o 
  -2   7   9      127.74      119.14      1.89 o 
  -1   7   9      122.53      110.14      1.67 o 
   0   7   9       15.65       17.30      0.82 o 
   1   7   9      475.16      449.07      4.26 o 
   2   7   9       24.51       25.51      1.08 o 
   3   7   9      270.28      262.37      4.04 o 
   4   7   9       23.42       24.31      1.34 o 
   5   7   9        5.43        3.79      0.90 o 
   6   7   9        9.86       12.94      1.29 o 
  -7   8   9        1.73        6.37      1.91 o 
  -6   8   9       23.90       26.32      5.30 o 
  -5   8   9       23.76       23.82      1.65 o 
  -4   8   9        0.39       -0.51      0.65 o 
  -3   8   9        5.77        6.17      0.66 o 
  -2   8   9       30.74       31.11      1.69 o 
  -1   8   9        0.90        0.81      0.54 o 
   0   8   9       25.87       26.19      1.07 o 
   1   8   9       14.23       14.56      0.89 o 
   2   8   9        5.94        5.60      0.73 o 
   3   8   9        9.61        8.67      0.88 o 
   4   8   9       22.83       19.52      1.17 o 
   5   8   9       10.04        7.97      1.08 o 
  -6   9   9       42.81       42.12      2.24 o 
  -5   9   9      115.64      114.66      3.09 o 
  -4   9   9       54.48       55.51      1.17 o 
  -3   9   9       64.76       69.19      1.50 o 
  -2   9   9        4.54        3.88      0.64 o 
  -1   9   9      198.85      190.34      2.91 o 
   0   9   9      590.10      579.44      6.69 o 
   1   9   9       45.44       42.94      1.41 o 
   2   9   9        3.85        3.06      0.76 o 
   3   9   9       66.30       65.48      1.68 o 
   4   9   9        0.19        0.62      0.76 o 
   5   9   9       50.11       53.57      3.20 o 
  -6  10   9        1.69        1.09      1.22 o 
  -5  10   9        1.03        2.26      1.05 o 
  -4  10   9       84.04       76.01      1.93 o 
  -3  10   9        0.20        0.12      0.58 o 
  -2  10   9       60.47       60.74      1.51 o 
  -1  10   9       41.88       44.45      1.37 o 
   0  10   9       44.49       41.44      1.42 o 
   1  10   9       11.82       10.85      0.94 o 
   2  10   9       20.54       20.32      1.18 o 
   3  10   9        0.95        1.43      0.76 o 
   4  10   9        6.79        5.79      0.97 o 
  -5  11   9       59.59       70.20      2.76 o 
  -4  11   9        0.30        0.35      0.58 o 
  -3  11   9       50.10       55.35      1.45 o 
  -2  11   9       87.45       81.90      1.89 o 
  -1  11   9      149.67      160.37      2.54 o 
   0  11   9       47.81       47.31      1.70 o 
   1  11   9        5.84        7.31      0.97 o 
   2  11   9       25.43       23.30      1.28 o 
   3  11   9       48.20       50.35      1.76 o 
   4  11   9        8.64        9.42      1.42 o 
  -5  12   9       20.22       17.82      1.82 o 
  -4  12   9       18.09       17.03      1.43 o 
  -3  12   9        0.36       -0.58      0.66 o 
  -2  12   9       66.58       65.22      1.78 o 
  -1  12   9        4.60        4.24      0.76 o 
   0  12   9       47.88       47.76      2.59 o 
   1  12   9        0.38        0.28      0.80 o 
   2  12   9       11.52       10.59      1.16 o 
   3  12   9        8.01        6.59      0.97 o 
  -4  13   9        0.69        0.42      0.61 o 
  -3  13   9       24.57       26.97      1.25 o 
  -2  13   9        5.90        5.64      0.89 o 
  -1  13   9        1.46       -0.80      0.80 o 
   0  13   9       44.99       39.28      1.76 o 
   1  13   9       39.25       39.48      1.76 o 
   2  13   9       39.23       39.23      1.82 o 
   3  13   9       27.04       28.08      1.64 o 
  -3  14   9       11.52        9.79      0.93 o 
  -2  14   9       10.51        9.16      1.11 o 
  -1  14   9        0.25       -0.57      0.87 o 
   0  14   9        5.68        4.29      1.19 o 
   1  14   9        3.23        4.39      1.07 o 
  -8   0  10        4.30        3.57      1.65 o 
  -6   0  10        2.34        4.24      1.07 o 
  -4   0  10     2014.83     1929.92     26.56 o 
  -2   0  10        2.97        2.28      0.64 o 
   0   0  10      433.51      445.07      5.05 o 
   2   0  10      847.36      803.13     10.45 o 
   4   0  10       38.83       33.70      1.90 o 
   6   0  10       77.85       78.05      3.58 o 
  -8   1  10        0.02        1.00      0.66 o 
  -7   1  10        1.09        0.66      0.69 o 
  -6   1  10      105.53       97.82      2.55 o 
  -5   1  10        4.65        4.57      0.76 o 
  -4   1  10      209.42      182.95      3.49 o 
  -3   1  10      234.65      214.34      3.74 o 
  -2   1  10     1389.53     1340.15      9.78 o 
  -1   1  10       26.69       26.45      0.76 o 
   0   1  10      537.48      491.87      4.06 o 
   1   1  10       15.50       14.40      0.71 o 
   2   1  10      131.95      128.91      1.90 o 
   3   1  10        0.38       -0.24      0.52 o 
   4   1  10        6.57        6.26      0.87 o 
   5   1  10        9.90        7.30      1.12 o 
   6   1  10       39.21       38.75      2.00 o 
  -8   2  10        5.57        8.09      1.03 o 
  -7   2  10        1.68        1.12      0.58 o 
  -6   2  10       14.50       17.04      1.04 o 
  -5   2  10      180.77      158.99      2.90 o 
  -4   2  10      226.89      209.52      2.86 o 
  -3   2  10       80.98       75.29      1.30 o 
  -2   2  10      173.55      166.89      1.99 o 
  -1   2  10      318.00      307.13      2.89 o 
   0   2  10       51.65       41.70      0.92 o 
   1   2  10        9.24        7.65      0.54 o 
   2   2  10       97.40      104.98      2.24 o 
   3   2  10        1.42        0.74      0.58 o 
   4   2  10       88.77       86.33      2.12 o 
   5   2  10        8.55        7.28      1.22 o 
   6   2  10        0.05        2.07      1.12 o 
  -8   3  10       44.17       46.14      1.38 o 
  -7   3  10        2.03        1.85      0.83 o 
  -6   3  10      152.70      149.07      2.80 o 
  -5   3  10       29.11       30.37      1.97 o 
  -4   3  10     1097.54     1039.77     11.63 o 
  -3   3  10        0.71        0.07      0.46 o 
  -2   3  10     1038.63     1011.87      8.92 o 
  -1   3  10       21.02       21.77      0.73 o 
   0   3  10      813.90      782.64      6.35 o 
   1   3  10       38.04       43.48      0.97 o 
   2   3  10      675.58      644.02      6.18 o 
   3   3  10       28.86       31.23      1.20 o 
   4   3  10      390.74      391.55      5.47 o 
   5   3  10        3.16        3.47      1.09 o 
   6   3  10       38.52       37.04      1.97 o 
  -7   4  10        6.03        7.36      0.93 o 
  -6   4  10       11.53       11.33      0.79 o 
  -5   4  10        0.43       -0.16      0.53 o 
  -4   4  10       17.90       21.75      1.06 o 
  -3   4  10      555.95      505.61      5.69 o 
  -2   4  10       98.83       94.50      1.71 o 
  -1   4  10       81.14       67.96      1.10 o 
   0   4  10        5.65        2.94      0.45 o 
   1   4  10        1.16        1.83      0.46 o 
   2   4  10      450.96      407.00      4.27 o 
   3   4  10       19.95       20.03      1.01 o 
   4   4  10        1.15        1.01      0.77 o 
   5   4  10        2.43        3.52      0.90 o 
   6   4  10        0.01       -0.18      1.25 o 
  -7   5  10        0.15       -0.12      2.24 o 
  -6   5  10       55.76       55.96      1.87 o 
  -5   5  10       29.23       27.38      1.11 o 
  -4   5  10      106.68      107.46      2.82 o 
  -3   5  10       15.01       15.22      0.87 o 
  -2   5  10        2.83        2.72      0.52 o 
  -1   5  10        5.99        5.29      0.58 o 
   0   5  10      309.70      306.39      2.97 o 
   1   5  10      148.91      144.27      1.81 o 
   2   5  10       14.08       15.50      0.81 o 
   3   5  10       26.39       24.91      1.20 o 
   4   5  10        7.61        9.45      1.04 o 
   5   5  10        0.68       -0.24      0.87 o 
   6   5  10        5.85        4.88      1.67 o 
  -7   6  10       21.50       22.37      5.77 o 
  -6   6  10      106.00      105.73      3.08 o 
  -5   6  10       55.53       58.08      1.87 o 
  -4   6  10      133.36      141.05      2.47 o 
  -3   6  10      487.99      459.17      5.98 o 
  -2   6  10      226.45      222.67      3.43 o 
  -1   6  10      383.47      366.73      3.87 o 
   0   6  10      242.23      217.31      2.44 o 
   1   6  10      499.47      466.97      4.79 o 
   2   6  10       23.59       22.98      1.24 o 
   3   6  10        4.41        5.46      0.79 o 
   4   6  10       60.21       58.68      1.72 o 
   5   6  10       30.43       30.09      1.60 o 
  -7   7  10        0.02        0.12      1.67 o 
  -6   7  10        6.52        7.07      1.83 o 
  -5   7  10        0.65        0.37      0.58 o 
  -4   7  10       43.82       48.11      1.34 o 
  -3   7  10       74.92       73.91      1.66 o 
  -2   7  10      269.83      252.66      3.19 o 
  -1   7  10      173.86      180.04      2.51 o 
   0   7  10       45.42       50.08      1.22 o 
   1   7  10       60.93       54.19      1.24 o 
   2   7  10      116.33      120.90      2.13 o 
   3   7  10        3.58        4.25      0.81 o 
   4   7  10       93.37       98.73      2.23 o 
   5   7  10       30.74       30.45      1.65 o 
  -7   8  10        0.02        1.83      1.74 o 
  -6   8  10        6.12        6.72      1.83 o 
  -5   8  10       12.25       10.39      0.78 o 
  -4   8  10      133.33      130.74      2.21 o 
  -3   8  10        3.89        2.72      0.78 o 
  -2   8  10        3.84        4.58      0.67 o 
  -1   8  10        0.45       -0.56      0.56 o 
   0   8  10       33.45       31.49      1.19 o 
   1   8  10        6.41        5.24      0.69 o 
   2   8  10        7.67        7.25      0.88 o 
   3   8  10        0.37       -0.23      0.67 o 
   4   8  10       10.30       12.50      1.10 o 
   5   8  10        2.41        3.69      1.00 o 
  -6   9  10       79.32       93.39      8.72 o 
  -5   9  10       13.64       13.19      1.62 o 
  -4   9  10        1.75        0.84      0.57 o 
  -3   9  10        7.31        8.57      0.82 o 
  -2   9  10       17.95       18.09      1.04 o 
  -1   9  10      389.64      374.78      5.04 o 
   0   9  10       45.11       47.44      1.50 o 
   1   9  10        0.28       -0.39      0.68 o 
   2   9  10       87.16       85.59      2.04 o 
   3   9  10        5.68        5.05      1.05 o 
   4   9  10       30.21       31.82      1.52 o 
  -6  10  10       22.74       29.65      2.40 o 
  -5  10  10       74.59       73.85      3.27 o 
  -4  10  10        0.78       -0.31      0.48 o 
  -3  10  10       14.81       14.56      0.97 o 
  -2  10  10       41.33       42.20      1.58 o 
  -1  10  10       72.43       68.18      1.81 o 
   0  10  10       56.51       58.69      1.71 o 
   1  10  10       27.76       25.97      1.32 o 
   2  10  10       29.26       27.00      1.77 o 
   3  10  10       57.91       62.63      1.92 o 
   4  10  10       59.11       55.11      1.95 o 
  -5  11  10       27.31       25.89      2.00 o 
  -4  11  10        9.61       14.53      1.00 o 
  -3  11  10        1.69        0.69      0.64 o 
  -2  11  10        1.06        1.60      0.78 o 
  -1  11  10      114.33      113.75      2.32 o 
   0  11  10       31.25       35.09      1.62 o 
   1  11  10        1.83        0.95      0.86 o 
   2  11  10      111.11      118.32      2.51 o 
   3  11  10       14.55       15.83      1.22 o 
  -4  12  10        1.51        2.29      0.74 o 
  -3  12  10       23.07       22.78      1.76 o 
  -2  12  10        0.19       -0.75      0.75 o 
  -1  12  10       46.23       50.40      1.91 o 
   0  12  10        0.73        0.59      0.90 o 
   1  12  10       77.88       80.23      2.26 o 
   2  12  10       36.84       37.97      1.82 o 
   3  12  10       48.76       50.16      1.89 o 
  -4  13  10        7.67        7.09      1.27 o 
  -3  13  10        4.31        1.51      0.97 o 
  -2  13  10        7.67        8.70      1.02 o 
  -1  13  10       52.55       51.54      2.26 o 
   0  13  10        5.97        6.58      1.04 o 
   1  13  10       30.92       31.85      1.87 o 
   2  13  10       15.58       15.59      1.41 o 
  -2  14  10       11.82       13.08      1.23 o 
  -1  14  10        0.52        1.32      1.07 o 
   0  14  10       24.29       24.13      1.60 o 
  -7   0  11      118.04      123.03     10.48 o 
  -5   0  11      470.61      410.81     22.97 o 
  -3   0  11     1674.81     1563.00     21.94 o 
  -1   0  11     2213.09     2119.90     20.53 o 
   1   0  11      854.59      792.96     17.44 o 
   3   0  11     1310.41     1250.29     18.32 o 
   5   0  11      135.15      136.08     11.19 o 
  -8   1  11        5.55        5.24      0.84 o 
  -7   1  11       29.22       29.83      1.47 o 
  -6   1  11        1.83        1.54      0.75 o 
  -5   1  11       11.84       15.69      1.11 o 
  -4   1  11       16.70       15.60      0.97 o 
  -3   1  11      116.68      115.69      1.98 o 
  -2   1  11      115.05      116.77      1.47 o 
  -1   1  11      307.51      292.58      3.80 o 
   0   1  11       90.49       97.60      1.35 o 
   1   1  11       35.01       43.24      0.99 o 
   2   1  11        7.92        6.64      0.65 o 
   3   1  11        0.75        1.50      0.72 o 
   4   1  11       44.23       44.53      1.81 o 
   5   1  11       16.15       15.95      1.39 o 
   6   1  11        0.40       -0.99      0.99 o 
  -7   2  11        1.45        0.79      0.62 o 
  -6   2  11       30.67       28.81      1.20 o 
  -5   2  11      155.65      145.72      2.52 o 
  -4   2  11       29.89       20.24      0.97 o 
  -3   2  11       82.65       75.43      2.34 o 
  -2   2  11       10.19        9.85      0.70 o 
  -1   2  11      515.59      523.10      4.54 o 
   0   2  11        8.96        8.80      0.60 o 
   1   2  11      502.23      465.38      4.56 o 
   2   2  11       16.95       20.06      0.92 o 
   3   2  11        0.21       -0.20      0.55 o 
   4   2  11        6.96        4.97      0.92 o 
   5   2  11       12.44       12.34      1.31 o 
   6   2  11        1.49        0.31      1.09 o 
  -7   3  11        3.91        4.82      0.78 o 
  -6   3  11       51.09       46.72      1.62 o 
  -5   3  11       18.51       18.30      1.13 o 
  -4   3  11        4.98        6.36      0.78 o 
  -3   3  11      255.98      252.26      3.38 o 
  -2   3  11     1340.58     1241.71     10.84 o 
  -1   3  11      112.62      109.49      1.51 o 
   0   3  11       69.24       65.56      1.17 o 
   1   3  11      117.39      107.93      1.49 o 
   2   3  11       97.93       85.76      1.71 o 
   3   3  11        0.12        0.72      0.59 o 
   4   3  11       17.00       17.31      1.23 o 
   5   3  11        4.28        3.77      1.63 o 
   6   3  11        3.34        4.24      1.17 o 
  -7   4  11       13.32       12.60      1.24 o 
  -6   4  11        0.98        1.61      0.65 o 
  -5   4  11        2.43        3.31      0.95 o 
  -4   4  11        0.18        0.39      0.62 o 
  -3   4  11      693.71      650.28      7.14 o 
  -2   4  11        2.71        2.69      0.55 o 
  -1   4  11      402.08      376.58      3.71 o 
   0   4  11       35.68       33.43      0.93 o 
   1   4  11      138.18      141.14      1.83 o 
   2   4  11        1.19        0.36      0.51 o 
   3   4  11      219.06      212.20      3.30 o 
   4   4  11       23.59       21.50      1.34 o 
   5   4  11       91.95      101.34      2.98 o 
  -7   5  11        8.65        8.65      1.57 o 
  -6   5  11        0.01        0.22      0.52 o 
  -5   5  11      113.62      103.74      2.09 o 
  -4   5  11      136.39      118.73      2.29 o 
  -3   5  11       27.30       30.00      1.20 o 
  -2   5  11      154.66      151.38      2.11 o 
  -1   5  11       84.57       82.11      1.76 o 
   0   5  11      292.53      264.68      2.73 o 
   1   5  11       46.90       55.29      1.22 o 
   2   5  11        0.74        1.23      0.53 o 
   3   5  11       52.35       53.70      2.02 o 
   4   5  11       38.64       38.53      2.13 o 
   5   5  11        1.95        0.73      0.90 o 
  -7   6  11       15.51       14.71      2.25 o 
  -6   6  11        0.41        0.22      0.62 o 
  -5   6  11      290.93      290.90      4.13 o 
  -4   6  11        6.62        6.19      0.74 o 
  -3   6  11       66.19       64.67      1.60 o 
  -2   6  11      249.27      238.60      3.49 o 
  -1   6  11      121.07      117.28      1.87 o 
   0   6  11       16.88       13.20      0.72 o 
   1   6  11      581.61      586.38      5.42 o 
   2   6  11        0.14       -0.18      0.51 o 
   3   6  11      149.63      158.18      2.80 o 
   4   6  11       21.30       25.49      1.66 o 
   5   6  11      133.87      140.35      3.15 o 
  -7   7  11        3.59        6.93      2.71 o 
  -6   7  11       18.26       20.15      2.41 o 
  -5   7  11       13.30       10.90      0.77 o 
  -4   7  11       84.97       73.32      1.78 o 
  -3   7  11      164.28      156.10      2.57 o 
  -2   7  11      123.62      121.24      2.09 o 
  -1   7  11        0.97        0.01      0.56 o 
   0   7  11       24.28       20.92      1.05 o 
   1   7  11        1.69        2.42      0.69 o 
   2   7  11        0.37       -0.29      0.66 o 
   3   7  11        3.95        5.82      0.86 o 
   4   7  11       53.87       57.64      2.03 o 
   5   7  11        0.36        0.51      1.06 o 
  -6   8  11        0.78       -1.08      1.58 o 
  -5   8  11        4.92        5.84      0.91 o 
  -4   8  11       15.66       14.94      0.98 o 
  -3   8  11        1.11        0.71      0.61 o 
  -2   8  11       38.88       36.19      1.28 o 
  -1   8  11       64.30       68.63      1.71 o 
   0   8  11       42.65       46.78      1.40 o 
   1   8  11        1.75        2.66      0.68 o 
   2   8  11       19.31       21.29      1.22 o 
   3   8  11      171.43      183.32      2.95 o 
   4   8  11       64.95       64.18      2.09 o 
  -6   9  11       28.11       28.88      8.72 o 
  -5   9  11        5.68        6.51      1.02 o 
  -4   9  11       18.56       20.17      1.03 o 
  -3   9  11       33.15       34.79      1.40 o 
  -2   9  11      132.25      124.14      2.38 o 
  -1   9  11        6.22        8.42      0.90 o 
   0   9  11      210.19      212.96      3.35 o 
   1   9  11       52.58       51.75      1.68 o 
   2   9  11       69.11       69.19      1.90 o 
   3   9  11        7.28        8.85      1.04 o 
   4   9  11       31.85       36.15      2.98 o 
  -5  10  11       18.33       18.31      1.15 o 
  -4  10  11        3.04        1.50      0.58 o 
  -3  10  11       57.99       61.07      1.73 o 
  -2  10  11        7.48        7.85      0.99 o 
  -1  10  11       10.57       12.10      1.03 o 
   0  10  11        7.54        7.69      0.92 o 
   1  10  11       95.04       90.73      2.36 o 
   2  10  11       49.18       49.31      1.81 o 
   3  10  11       86.39       91.30      2.33 o 
  -5  11  11        2.91        2.73      1.44 o 
  -4  11  11       24.20       26.33      1.98 o 
  -3  11  11        0.97       -0.53      0.78 o 
  -2  11  11        1.18        0.75      0.80 o 
  -1  11  11       31.54       26.18      1.41 o 
   0  11  11       88.95       82.62      2.30 o 
   1  11  11        1.99        2.08      0.94 o 
   2  11  11        7.40        9.99      1.92 o 
   3  11  11       17.19       18.93      1.40 o 
  -4  12  11        1.68        2.15      0.91 o 
  -3  12  11        3.85        4.44      0.86 o 
  -2  12  11        0.55        0.25      0.81 o 
  -1  12  11       17.43       17.48      1.36 o 
   0  12  11        1.73        2.29      0.95 o 
   1  12  11        7.36        8.56      1.34 o 
   2  12  11       24.64       26.67      1.70 o 
  -3  13  11        1.52        1.54      0.86 o 
  -2  13  11        4.68        4.27      1.07 o 
  -1  13  11        4.16        4.42      1.17 o 
   0  13  11       68.02       68.50      2.24 o 
   1  13  11       11.68       11.71      1.29 o 
  -6   0  12       91.74       99.79      5.07 o 
  -4   0  12        7.42        9.70      1.42 o 
  -2   0  12        6.10        4.13      0.67 o 
   0   0  12      175.05      150.71      2.67 o 
   2   0  12        9.43        5.81      0.93 o 
   4   0  12       33.98       30.15      2.50 o 
  -7   1  12        0.09        0.74      0.81 o 
  -6   1  12        9.15        5.94      1.00 o 
  -5   1  12       35.01       28.13      1.44 o 
  -4   1  12        2.61        0.93      0.62 o 
  -3   1  12      315.62      298.51      3.60 o 
  -2   1  12      389.80      381.77      3.60 o 
  -1   1  12      371.31      348.14      3.20 o 
   0   1  12        0.12       -0.36      0.36 o 
   1   1  12        0.15       -0.43      0.43 o 
   2   1  12       66.17       60.55      1.41 o 
   3   1  12        2.25        3.88      0.76 o 
   4   1  12        0.36       -0.17      0.78 o 
   5   1  12        0.37        1.27      1.05 o 
  -7   2  12        4.35        4.14      0.88 o 
  -6   2  12       30.88       27.54      1.21 o 
  -5   2  12        0.66        0.84      0.63 o 
  -4   2  12      131.38      136.42      2.31 o 
  -3   2  12        1.70        1.65      0.56 o 
  -2   2  12       17.68       15.80      0.79 o 
  -1   2  12       28.81       26.42      0.88 o 
   0   2  12       17.46       11.83      0.64 o 
   1   2  12       47.41       39.13      1.04 o 
   2   2  12      119.31      125.47      2.16 o 
   3   2  12        0.03       -0.22      0.64 o 
   4   2  12       46.35       53.70      1.91 o 
   5   2  12       12.89       13.57      1.44 o 
  -7   3  12       14.29       16.18      2.32 o 
  -6   3  12       62.66       70.02      2.04 o 
  -5   3  12       14.98       17.08      1.22 o 
  -4   3  12      421.65      379.38      5.14 o 
  -3   3  12        7.10        5.57      0.78 o 
  -2   3  12       18.36       14.61      0.80 o 
  -1   3  12      219.25      218.52      2.54 o 
   0   3  12      750.74      701.67      5.94 o 
   1   3  12        3.26        2.95      0.50 o 
   2   3  12      271.18      273.95      3.34 o 
   3   3  12       30.25       27.09      1.22 o 
   4   3  12      188.47      191.92      3.60 o 
   5   3  12       65.37       76.01      3.39 o 
  -7   4  12        0.02       -0.06      0.77 o 
  -6   4  12       87.54       99.70      2.34 o 
  -5   4  12        3.05        1.85      0.77 o 
  -4   4  12       72.93       69.77      2.01 o 
  -3   4  12       20.26       21.03      1.06 o 
  -2   4  12      114.28      111.17      1.80 o 
  -1   4  12        0.30        0.22      0.47 o 
   0   4  12       36.03       40.24      1.03 o 
   1   4  12       52.99       56.29      1.13 o 
   2   4  12       38.20       37.82      1.27 o 
   3   4  12       16.91       19.37      1.19 o 
   4   4  12       93.27      101.77      3.70 o 
   5   4  12        8.15        7.55      1.32 o 
  -7   5  12       12.83       15.73      2.32 o 
  -6   5  12        1.83        2.72      0.72 o 
  -5   5  12        0.02        0.88      0.72 o 
  -4   5  12        3.05        2.61      0.78 o 
  -3   5  12       34.23       30.17      1.91 o 
  -2   5  12       14.77       14.07      0.87 o 
  -1   5  12        0.05        0.11      0.46 o 
   0   5  12      140.17      143.03      1.97 o 
   1   5  12       76.42       61.66      1.45 o 
   2   5  12        0.36       -0.31      0.59 o 
   3   5  12       19.20       20.22      1.23 o 
   4   5  12       38.04       43.25      2.79 o 
   5   5  12        5.42        4.47      1.07 o 
  -6   6  12        0.34        0.25      0.84 o 
  -5   6  12       13.20       13.83      1.10 o 
  -4   6  12       30.67       24.53      1.24 o 
  -3   6  12       37.78       35.33      1.63 o 
  -2   6  12      176.53      172.27      2.60 o 
  -1   6  12      242.67      231.92      3.31 o 
   0   6  12      182.18      190.58      2.41 o 
   1   6  12       19.13       22.12      1.02 o 
   2   6  12      104.97      102.91      2.07 o 
   3   6  12       10.88       11.56      1.07 o 
   4   6  12       13.44       14.17      1.31 o 
  -6   7  12        9.63        8.70      1.00 o 
  -5   7  12       56.23       61.25      1.65 o 
  -4   7  12        1.10        0.73      0.68 o 
  -3   7  12       30.37       27.84      1.27 o 
  -2   7  12      220.28      204.18      3.47 o 
  -1   7  12       50.62       47.16      1.63 o 
   0   7  12       13.47       15.64      0.98 o 
   1   7  12       18.91       15.42      1.09 o 
   2   7  12      137.85      130.43      2.58 o 
   3   7  12       17.38       18.66      1.21 o 
   4   7  12      127.48      125.68      2.98 o 
  -6   8  12       18.97       14.24      3.53 o 
  -5   8  12        1.86        2.19      0.79 o 
  -4   8  12       20.63       21.61      1.18 o 
  -3   8  12       26.89       28.29      1.30 o 
  -2   8  12       48.72       48.35      1.50 o 
  -1   8  12       83.03       78.47      1.96 o 
   0   8  12      427.10      414.86      5.30 o 
   1   8  12        0.12        1.56      0.76 o 
   2   8  12       49.01       50.63      1.78 o 
   3   8  12        8.72        8.62      1.08 o 
   4   8  12        0.03       -0.16      0.91 o 
  -5   9  12        0.72       -0.23      0.74 o 
  -4   9  12        0.77        1.88      1.06 o 
  -3   9  12       71.18       66.48      1.80 o 
  -2   9  12       36.63       37.07      1.78 o 
  -1   9  12       40.92       40.29      1.55 o 
   0   9  12        6.90        8.53      0.96 o 
   1   9  12       28.60       28.87      1.45 o 
   2   9  12       94.30       97.04      2.36 o 
   3   9  12       62.93       76.08      2.18 o 
  -5  10  12        2.74        3.52      1.50 o 
  -4  10  12       43.43       43.73      2.01 o 
  -3  10  12        2.41        1.18      0.76 o 
  -2  10  12      124.65      125.27      2.74 o 
  -1  10  12        1.35        0.98      0.90 o 
   0  10  12        5.00        5.51      1.05 o 
   1  10  12       11.25       13.16      1.29 o 
   2  10  12       84.78       84.49      2.29 o 
   3  10  12       33.44       37.04      1.77 o 
  -4  11  12       13.64       15.61      1.21 o 
  -3  11  12        4.01        1.68      0.88 o 
  -2  11  12        0.40       -0.04      0.81 o 
  -1  11  12       50.33       44.88      1.75 o 
   0  11  12       57.11       59.68      2.08 o 
   1  11  12       66.77       66.66      2.68 o 
   2  11  12       42.61       49.62      2.17 o 
  -3  12  12        4.23        2.98      0.91 o 
  -2  12  12       17.13       19.93      1.43 o 
  -1  12  12       24.58       26.74      1.69 o 
   0  12  12       57.53       55.47      2.49 o 
   1  12  12        2.12        2.80      1.09 o 
  -1  13  12       30.24       27.74      1.70 o 
  -7   0  13       17.15       17.76      1.91 o 
  -5   0  13       14.43       12.22      1.58 o 
  -3   0  13        5.98        4.42      0.99 o 
  -1   0  13       32.65       46.40      1.38 o 
   1   0  13       41.32       35.84      1.67 o 
   3   0  13        0.02        0.28      1.00 o 
   5   0  13       17.77       14.76      2.14 o 
  -7   1  13       16.24       19.54      1.60 o 
  -6   1  13        0.11       -0.05      0.67 o 
  -5   1  13       44.47       47.65      2.20 o 
  -4   1  13        2.76        2.05      0.67 o 
  -3   1  13      190.87      185.62      2.64 o 
  -2   1  13        8.73       10.54      0.66 o 
  -1   1  13        0.15       -0.33      0.38 o 
   0   1  13      103.13       97.22      1.56 o 
   1   1  13       59.05       61.61      1.56 o 
   2   1  13       29.53       32.14      1.15 o 
   3   1  13       52.34       57.10      1.73 o 
   4   1  13       22.63       23.62      1.54 o 
   5   1  13       84.46       94.93      3.47 o 
  -7   2  13       13.74       15.44      1.25 o 
  -6   2  13        1.81        0.77      1.05 o 
  -5   2  13        3.66        3.29      0.78 o 
  -4   2  13        2.94        2.79      0.67 o 
  -3   2  13        3.72        1.95      0.71 o 
  -2   2  13       55.93       54.19      1.20 o 
  -1   2  13      138.79      116.89      1.78 o 
   0   2  13       69.27       65.45      1.22 o 
   1   2  13       55.74       55.21      1.23 o 
   2   2  13       40.79       32.23      1.24 o 
   3   2  13       38.54       35.24      1.55 o 
   4   2  13        2.32        2.97      0.98 o 
   5   2  13       11.61       13.61      1.50 o 
  -7   3  13       28.55       28.60      1.50 o 
  -6   3  13       12.57       13.13      1.16 o 
  -5   3  13       83.13       86.58      2.72 o 
  -4   3  13        5.92        6.85      0.87 o 
  -3   3  13       40.35       38.39      1.56 o 
  -2   3  13       48.15       42.10      1.20 o 
  -1   3  13      318.61      299.08      3.27 o 
   0   3  13       56.76       58.39      1.16 o 
   1   3  13      129.36      125.82      1.74 o 
   2   3  13        4.72        3.62      0.63 o 
   3   3  13       43.16       40.26      1.82 o 
   4   3  13        3.41        3.45      1.03 o 
   5   3  13       44.72       51.99      2.49 o 
  -7   4  13        3.22        2.10      0.74 o 
  -6   4  13        0.60        1.58      0.82 o 
  -5   4  13       18.98       22.39      1.36 o 
  -4   4  13        8.05       10.71      1.01 o 
  -3   4  13       41.38       40.80      1.53 o 
  -2   4  13        1.82        1.22      0.62 o 
  -1   4  13      127.30      110.01      1.74 o 
   0   4  13       49.99       48.23      1.18 o 
   1   4  13      119.61      106.34      1.77 o 
   2   4  13        5.86        3.78      0.77 o 
   3   4  13        6.54        5.62      0.89 o 
   4   4  13        0.62        0.09      0.90 o 
  -6   5  13        0.32        0.76      0.73 o 
  -5   5  13       56.96       53.72      1.89 o 
  -4   5  13        8.80        9.18      0.92 o 
  -3   5  13       44.95       49.70      1.55 o 
  -2   5  13      180.91      163.36      2.54 o 
  -1   5  13      182.02      184.71      2.39 o 
   0   5  13       48.51       46.37      1.21 o 
   1   5  13       17.03       16.45      0.90 o 
   2   5  13       18.20       16.52      0.90 o 
   3   5  13      114.52      119.04      2.41 o 
   4   5  13       46.12       41.52      1.97 o 
  -6   6  13        7.67        5.87      0.80 o 
  -5   6  13        2.18        2.94      0.86 o 
  -4   6  13        5.47        7.29      0.87 o 
  -3   6  13        1.88        1.43      0.69 o 
  -2   6  13       30.45       29.09      1.24 o 
  -1   6  13        5.66        4.99      0.74 o 
   0   6  13       92.35       90.12      1.93 o 
   1   6  13      109.54      106.70      2.07 o 
   2   6  13       27.92       28.79      1.24 o 
   3   6  13       16.97       17.44      1.19 o 
   4   6  13       24.21       33.97      1.89 o 
  -6   7  13        0.03        0.12      0.83 o 
  -5   7  13       51.08       60.27      2.19 o 
  -4   7  13        6.21        6.34      0.91 o 
  -3   7  13      135.84      139.40      2.57 o 
  -2   7  13        6.93        7.28      0.78 o 
  -1   7  13       68.51       69.71      1.69 o 
   0   7  13        1.13        0.91      0.69 o 
   1   7  13      156.69      150.34      2.63 o 
   2   7  13      129.26      119.82      2.56 o 
   3   7  13       79.02       81.15      2.26 o 
   4   7  13        7.91        9.76      1.34 o 
  -5   8  13       22.54       21.28      1.31 o 
  -4   8  13        0.22        0.35      0.71 o 
  -3   8  13        8.67        8.25      1.16 o 
  -2   8  13        5.10        4.60      0.76 o 
  -1   8  13        7.31        8.57      0.94 o 
   0   8  13       11.21       13.42      1.12 o 
   1   8  13       39.25       41.15      1.71 o 
   2   8  13       10.94        8.99      1.08 o 
   3   8  13        3.29        3.41      0.96 o 
  -5   9  13        7.15        7.69      1.09 o 
  -4   9  13       12.87       16.18      1.21 o 
  -3   9  13       52.08       49.69      1.75 o 
  -2   9  13        5.51        5.69      0.87 o 
  -1   9  13       63.10       61.99      2.03 o 
   0   9  13        0.06        0.02      0.80 o 
   1   9  13      152.65      152.06      3.22 o 
   2   9  13        3.77        3.02      1.00 o 
   3   9  13        2.82        1.74      0.96 o 
  -4  10  13       12.07       12.80      1.11 o 
  -3  10  13        0.00       -0.29      0.77 o 
  -2  10  13        3.12        2.96      0.92 o 
  -1  10  13       13.78       14.83      1.19 o 
   0  10  13       47.43       46.32      2.04 o 
   1  10  13        1.35        1.01      0.96 o 
   2  10  13        1.09        1.80      1.06 o 
  -3  11  13       25.34       29.46      1.64 o 
  -2  11  13        5.92        5.32      1.08 o 
  -1  11  13       84.16       86.42      2.50 o 
   0  11  13       29.65       23.92      1.87 o 
   1  11  13       82.01       83.59      2.57 o 
  -2  12  13       10.09       11.43      1.28 o 
  -1  12  13        0.99        1.32      0.98 o 
   0  12  13        1.16        2.29      1.11 o 
  -6   0  14       24.18       26.86      2.25 o 
  -4   0  14        8.55        9.52      2.82 o 
  -2   0  14        2.28        1.86      0.76 o 
   0   0  14      577.69      535.25      6.99 o 
   2   0  14        9.24        9.15      1.20 o 
   4   0  14       37.70       36.21      4.36 o 
  -6   1  14       41.06       49.76      1.99 o 
  -5   1  14        0.17       -0.69      0.69 o 
  -4   1  14       59.23       58.34      1.79 o 
  -3   1  14        1.44        1.28      0.66 o 
  -2   1  14       84.11       75.80      1.46 o 
  -1   1  14        0.15        0.33      0.50 o 
   0   1  14      181.36      176.38      2.26 o 
   1   1  14       14.24       11.97      0.78 o 
   2   1  14      178.63      167.49      2.42 o 
   3   1  14        2.19        3.14      0.85 o 
   4   1  14       63.89       62.56      2.47 o 
  -6   2  14        0.05       -0.85      0.85 o 
  -5   2  14        0.08       -0.32      0.73 o 
  -4   2  14       14.05       17.06      1.27 o 
  -3   2  14        2.09        1.80      0.71 o 
  -2   2  14       61.54       61.14      1.39 o 
  -1   2  14      106.76      102.51      1.64 o 
   0   2  14        1.25        0.46      0.51 o 
   1   2  14       32.95       31.11      1.15 o 
   2   2  14       38.65       40.50      1.35 o 
   3   2  14       21.92       22.22      1.52 o 
   4   2  14       29.05       27.37      1.79 o 
  -6   3  14       22.64       26.65      1.67 o 
  -5   3  14        0.48       -0.78      0.78 o 
  -4   3  14       54.19       59.61      1.83 o 
  -3   3  14        4.63        3.94      0.86 o 
  -2   3  14       31.45       35.44      1.35 o 
  -1   3  14        6.11        5.88      0.64 o 
   0   3  14       84.17       90.30      1.58 o 
   1   3  14        5.46        5.24      0.68 o 
   2   3  14       23.97       23.52      1.10 o 
   3   3  14        9.74       11.22      1.13 o 
   4   3  14        8.62       10.15      1.63 o 
  -6   4  14        9.48       10.75      1.14 o 
  -5   4  14       15.83       18.73      1.40 o 
  -4   4  14       30.18       33.29      1.57 o 
  -3   4  14        0.80       -0.43      0.82 o 
  -2   4  14       27.98       33.12      1.32 o 
  -1   4  14        0.02       -0.03      0.51 o 
   0   4  14        2.06        1.37      0.53 o 
   1   4  14      160.85      156.60      2.19 o 
   2   4  14       99.06       90.95      1.81 o 
   3   4  14       46.17       40.22      1.73 o 
   4   4  14       23.55       24.89      2.42 o 
  -6   5  14       16.98       18.51      1.30 o 
  -5   5  14       19.33       20.37      1.42 o 
  -4   5  14        9.44        9.28      0.99 o 
  -3   5  14        5.03        4.43      0.98 o 
  -2   5  14      166.27      155.18      2.54 o 
  -1   5  14        3.14        2.92      0.57 o 
   0   5  14       39.73       37.15      1.21 o 
   1   5  14        0.44        2.01      0.65 o 
   2   5  14       28.99       30.08      1.29 o 
   3   5  14       11.87        8.99      1.03 o 
   4   5  14       26.75       28.88      1.82 o 
  -6   6  14       15.35       17.31      1.21 o 
  -5   6  14        0.02       -0.14      0.77 o 
  -4   6  14       10.08        9.07      0.99 o 
  -3   6  14        0.10       -0.45      0.74 o 
  -2   6  14       35.40       30.29      1.34 o 
  -1   6  14        0.58        0.02      0.64 o 
   0   6  14       60.96       61.62      2.19 o 
   1   6  14       46.88       45.35      1.56 o 
   2   6  14        9.49        6.82      0.90 o 
   3   6  14        5.87        5.93      0.97 o 
  -5   7  14        8.15       11.67      1.16 o 
  -4   7  14       40.24       44.98      1.76 o 
  -3   7  14       15.42       13.98      1.10 o 
  -2   7  14       13.39       14.32      1.06 o 
  -1   7  14        1.21        1.55      0.73 o 
   0   7  14        4.10        3.30      0.86 o 
   1   7  14        8.63        8.63      1.16 o 
   2   7  14       54.76       55.25      2.41 o 
   3   7  14        1.40        1.23      0.94 o 
  -5   8  14        2.07        1.69      0.81 o 
  -4   8  14       23.07       27.01      1.49 o 
  -3   8  14        7.65        5.53      0.95 o 
  -2   8  14       15.79       19.64      1.19 o 
  -1   8  14       25.20       25.37      1.45 o 
   0   8  14       51.71       53.20      2.10 o 
   1   8  14       20.94       18.58      1.35 o 
   2   8  14        5.66        6.22      1.12 o 
  -4   9  14       24.59       25.58      2.20 o 
  -3   9  14        4.62        3.69      1.25 o 
  -2   9  14       22.05       23.39      1.38 o 
  -1   9  14        6.75        6.59      1.01 o 
   0   9  14       30.51       34.07      1.82 o 
   1   9  14       34.06       35.75      1.95 o 
   2   9  14        5.29        2.02      0.95 o 
  -3  10  14       13.11       16.20      1.37 o 
  -2  10  14       27.65       27.89      1.64 o 
  -1  10  14       18.43       19.19      1.38 o 
   0  10  14       24.15       24.53      1.66 o 
   1  10  14        0.92        0.41      1.05 o 
  -2  11  14       29.23       35.92      2.95 o 
  -1  11  14        4.48        3.75      1.11 o 
   0  11  14       14.03       17.00      1.51 o 
  -5   0  15      214.90      234.10      6.15 o 
  -3   0  15      113.67      120.15      3.40 o 
  -1   0  15       54.70       63.07      2.35 o 
   1   0  15      127.09      132.67      2.88 o 
   3   0  15       34.47       28.28      2.14 o 
  -6   1  15        2.11        3.07      0.88 o 
  -5   1  15        1.14        0.71      0.84 o 
  -4   1  15        8.98       12.36      1.48 o 
  -3   1  15        0.00        0.70      0.75 o 
  -2   1  15       27.01       25.73      1.05 o 
  -1   1  15       26.60       23.54      1.10 o 
   0   1  15        0.72        0.62      0.52 o 
   1   1  15        5.97        5.24      0.71 o 
   2   1  15       28.96       31.43      1.36 o 
   3   1  15        8.97        7.53      0.99 o 
  -6   2  15       10.12       12.27      1.28 o 
  -5   2  15       31.71       31.51      1.76 o 
  -4   2  15        0.05       -0.33      0.88 o 
  -3   2  15      121.62      121.33      2.69 o 
  -2   2  15        0.03       -0.11      0.61 o 
  -1   2  15      140.01      126.06      1.91 o 
   0   2  15        1.84        1.12      0.57 o 
   1   2  15       47.62       48.90      1.40 o 
   2   2  15        1.35        1.40      0.68 o 
   3   2  15      104.07      106.86      2.34 o 
  -6   3  15        1.18       -0.14      0.94 o 
  -5   3  15        0.84        1.73      0.99 o 
  -4   3  15       11.47       12.38      1.74 o 
  -3   3  15       30.14       36.47      1.65 o 
  -2   3  15        1.43        1.82      0.73 o 
  -1   3  15        0.21        0.28      0.53 o 
   0   3  15        0.02       -0.28      0.54 o 
   1   3  15        6.93        4.70      0.74 o 
   2   3  15        0.67        0.48      0.65 o 
   3   3  15       14.99       15.45      1.22 o 
  -6   4  15       25.99       36.44      1.85 o 
  -5   4  15       54.51       59.84      2.65 o 
  -4   4  15        7.98        6.65      0.99 o 
  -3   4  15       40.81       40.28      1.76 o 
  -2   4  15       10.08        9.36      0.92 o 
  -1   4  15       99.13      104.97      1.85 o 
   0   4  15        0.15        1.31      0.57 o 
   1   4  15      174.30      176.42      2.72 o 
   2   4  15       30.58       30.12      1.28 o 
   3   4  15       59.37       57.66      1.92 o 
  -5   5  15        0.88       -0.35      0.94 o 
  -4   5  15        6.39        4.97      0.95 o 
  -3   5  15        0.08       -0.49      0.68 o 
  -2   5  15        0.86        1.31      0.74 o 
  -1   5  15       10.06        8.77      0.83 o 
   0   5  15        5.90        3.93      0.75 o 
   1   5  15       12.97       11.41      0.91 o 
   2   5  15        1.94        1.79      0.84 o 
   3   5  15        0.76       -0.83      0.83 o 
  -5   6  15       28.45       32.30      1.78 o 
  -4   6  15        2.03        1.92      0.89 o 
  -3   6  15       54.80       59.92      2.00 o 
  -2   6  15       39.40       41.81      1.56 o 
  -1   6  15       73.99       74.14      1.90 o 
   0   6  15       59.99       63.45      1.77 o 
   1   6  15       78.16       81.26      1.89 o 
   2   6  15        0.86       -0.34      1.00 o 
   3   6  15       18.60       23.53      1.60 o 
  -5   7  15        6.04        8.68      1.20 o 
  -4   7  15        4.45        3.66      0.96 o 
  -3   7  15       12.19       11.79      1.18 o 
  -2   7  15        7.38        6.78      0.93 o 
  -1   7  15        6.21        6.09      1.01 o 
   0   7  15        5.86        7.47      1.07 o 
   1   7  15        3.28        4.72      1.03 o 
   2   7  15       37.94       38.47      2.02 o 
  -4   8  15       19.38       18.53      1.40 o 
  -3   8  15       96.17      101.00      2.65 o 
  -2   8  15       14.55       11.67      1.16 o 
  -1   8  15       85.59       94.73      2.37 o 
   0   8  15       18.31       16.16      1.34 o 
   1   8  15       23.88       27.19      1.79 o 
   2   8  15       28.19       22.29      1.54 o 
  -3   9  15       12.42       15.03      1.67 o 
  -2   9  15       27.11       28.29      1.70 o 
  -1   9  15        0.67        0.57      0.91 o 
   0   9  15        0.49       -0.39      0.96 o 
   1   9  15        7.40        7.26      1.31 o 
  -2  10  15        4.23        4.54      1.13 o 
  -1  10  15       27.86       28.18      1.66 o 
  -4   0  16       51.87       57.59      2.63 o 
  -2   0  16       22.36       28.62      1.74 o 
   0   0  16      130.24      152.09      5.14 o 
   2   0  16      100.51      113.98      3.87 o 
  -5   1  16        0.81        2.03      0.97 o 
  -4   1  16       47.19       54.54      2.01 o 
  -3   1  16        2.04        3.29      0.94 o 
  -2   1  16       28.86       30.78      1.37 o 
  -1   1  16        3.02        3.73      0.76 o 
   0   1  16       77.38       77.45      1.67 o 
   1   1  16        0.44       -0.48      0.60 o 
   2   1  16       32.88       34.81      1.53 o 
   3   1  16        5.98        5.11      1.06 o 
  -5   2  16        2.60        3.30      1.22 o 
  -4   2  16        5.57        9.14      1.27 o 
  -3   2  16        6.66        5.60      0.96 o 
  -2   2  16       75.15       68.29      1.80 o 
  -1   2  16        9.08       10.53      0.82 o 
   0   2  16       96.18       94.29      2.55 o 
   1   2  16        0.86        0.47      0.73 o 
   2   2  16       27.56       27.04      1.37 o 
   3   2  16        1.49        0.58      1.13 o 
  -5   3  16        0.62       -0.67      0.90 o 
  -4   3  16       38.87       40.53      2.07 o 
  -3   3  16        1.78       -0.13      1.14 o 
  -2   3  16       46.48       52.31      1.84 o 
  -1   3  16       69.49       71.65      1.55 o 
   0   3  16       50.55       51.98      1.46 o 
   1   3  16       14.09       19.69      1.17 o 
   2   3  16       41.08       42.89      1.54 o 
  -5   4  16        5.48        7.42      1.17 o 
  -4   4  16       54.68       54.99      2.42 o 
  -3   4  16        6.09        5.17      0.98 o 
  -2   4  16       62.76       61.19      1.96 o 
  -1   4  16        0.76        1.20      0.67 o 
   0   4  16       20.77       21.40      1.13 o 
   1   4  16        0.13       -0.68      0.68 o 
   2   4  16       53.21       59.72      2.39 o 
  -5   5  16        7.06       10.24      1.29 o 
  -4   5  16       10.98       11.71      1.24 o 
  -3   5  16        0.01        1.78      0.88 o 
  -2   5  16      164.80      181.05      4.06 o 
  -1   5  16       16.65       17.65      1.18 o 
   0   5  16       15.56       18.54      1.06 o 
   1   5  16       27.22       25.09      1.22 o 
   2   5  16       55.27       62.76      2.14 o 
  -4   6  16       32.85       37.26      2.84 o 
  -3   6  16        6.23        5.61      1.08 o 
  -2   6  16       16.85       19.91      1.37 o 
  -1   6  16        9.09        9.96      1.11 o 
   0   6  16       36.25       37.05      1.63 o 
   1   6  16        1.95        1.43      0.84 o 
   2   6  16        1.39        1.03      1.03 o 
  -4   7  16       10.22       13.29      1.28 o 
  -3   7  16       42.38       40.29      1.92 o 
  -2   7  16       17.94       21.66      1.27 o 
  -1   7  16        0.04        0.19      0.84 o 
   0   7  16       96.23      101.55      2.81 o 
   1   7  16       68.12       70.38      2.51 o 
  -3   8  16        2.72        5.52      1.15 o 
  -2   8  16        1.48        0.10      0.88 o 
  -1   8  16        0.01        0.00      0.91 o 
   0   8  16        3.78        3.15      1.24 o 
  -5   0  17        8.33        9.12      1.54 o 
  -3   0  17       28.34       32.42      2.74 o 
  -1   0  17        1.30        2.94      1.08 o 
   1   0  17       24.83       31.14      1.78 o 
  -5   1  17        0.03       -0.09      0.90 o 
  -4   1  17       12.18       13.66      1.29 o 
  -3   1  17        7.29        4.28      1.02 o 
  -2   1  17        0.78       -0.73      0.73 o 
  -1   1  17      146.42      148.85      2.55 o 
   0   1  17       11.69       13.85      1.00 o 
   1   1  17       40.71       44.14      1.57 o 
   2   1  17        6.37        6.00      1.01 o 
  -4   2  17       16.35       19.10      1.60 o 
  -3   2  17        2.03        4.26      1.13 o 
  -2   2  17        0.23       -0.14      0.73 o 
  -1   2  17       15.63       21.37      1.17 o 
   0   2  17       15.93       19.42      1.11 o 
   1   2  17        1.14        2.19      0.83 o 
   2   2  17        9.35       11.72      1.17 o 
  -4   3  17        1.51        4.31      1.15 o 
  -3   3  17       44.16       44.75      2.01 o 
  -2   3  17       45.14       54.99      1.87 o 
  -1   3  17       36.80       45.33      1.62 o 
   0   3  17       17.33       19.60      1.13 o 
   1   3  17      183.10      193.55      3.63 o 
  -4   4  17        5.24        7.59      1.58 o 
  -3   4  17        0.20        0.04      0.90 o 
  -2   4  17        1.12        1.50      0.89 o 
  -1   4  17       10.61       12.08      1.32 o 
   0   4  17        1.96        2.06      0.75 o 
   1   4  17       32.76       41.16      1.64 o 
  -4   5  17        4.14        4.87      1.28 o 
  -3   5  17       32.63       34.61      1.88 o 
  -2   5  17        1.16        1.80      0.92 o 
  -1   5  17        1.95        1.01      0.77 o 
   0   5  17       19.49       19.09      1.52 o 
   1   5  17       37.85       41.47      1.83 o 
  -3   6  17       21.70       28.99      2.36 o 
  -2   6  17       20.47       21.48      1.43 o 
  -1   6  17        0.00       -0.81      0.81 o 
   0   6  17       38.68       45.89      2.02 o 
  -2   7  17        0.92        0.40      1.18 o 
  -1   7  17       44.72       46.96      2.04 o 
  -2   0  18       90.39       99.66      4.58 o 
   0   0  18       21.35       25.99      1.94 o 
  -3   1  18        2.97        3.55      1.03 o 
  -2   1  18       33.64       33.89      1.71 o 
  -1   1  18       16.35       20.38      1.23 o 
   0   1  18        7.21       11.37      1.15 o 
  -3   2  18       17.82       18.38      1.50 o 
  -2   2  18        7.38        7.55      1.04 o 
  -1   2  18        0.57       -0.55      0.82 o 
   0   2  18       32.08       38.92      1.64 o 
  -3   3  18       21.21       27.88      1.76 o 
  -2   3  18       32.90       33.43      1.62 o 
  -1   3  18       11.22       14.07      1.18 o 
   0   3  18       74.57       84.90      2.06 o 
  -2   4  18       18.85       18.91      1.36 o 
  -1   4  18        0.04        0.07      0.77 o 
                                                 
